# Supplementary material for: Single‐cell dissection reveals immunosuppressive F13A1+ macrophage as a hallmark for multiple primary lung cancers
Source: Clin Transl Med. 2024 Nov 27;14(12):e70091. doi: 10.1002/ctm2.70091 (PMC11600049; doi:10.1002/ctm2.70091)
Supplement: Supplementary file 1 — Supporting Information [file CTM2-14-e70091-s002.xlsx]

## Sheet: Table S1
Table S1. Clinical information of tumor and tumor-adjacent samples used in the study
Sample_ID	Biopsy Site	Patient_ID	Resourcea	Sex	Age	Clinical stageb	Pathology
M1T1	Tumor Tissue	P01	MPLC	Male	63	pT（m）N0M0	lung adenocarcinoma
M1N1	Normal Tissue Adjacent to Tumor					/	/
M1T2	Tumor Tissue					pT1bN0M0	lung adenocarcinoma
M1N2	Normal Tissue Adjacent to Tumor					/	/
M2T1	Tumor Tissue	P02	MPLC	Female	59	pT1bN0M0	lung adenocarcinoma
M2N1	Normal Tissue Adjacent to Tumor					/	/
M2T2	Tumor Tissue					pT1bN0M0	lung adenocarcinoma
M2N2	Normal Tissue Adjacent to Tumor					/	/
M3T1	Tumor Tissue	P03	MPLC	Female	56	pT1cN0M0	lung adenocarcinoma
M3N1	Normal Tissue Adjacent to Tumor					/	/
M3T2	Tumor Tissue					pT1cN0M0	lung adenocarcinoma
M3N2	Normal Tissue Adjacent to Tumor					/	/
M4T1	Tumor Tissue	P04	MPLC	Female	79	pT1bN0M0	lung adenocarcinoma
M4N1	Normal Tissue Adjacent to Tumor					/	/
M4T2	Tumor Tissue					pT2aN0M0	lung adenocarcinoma
M4N2	Normal Tissue Adjacent to Tumor					/	/
M5T1	Tumor Tissue	P05	MPLC	Male	66	pT1bN0M0	lung adenocarcinoma
M5N1	Normal Tissue Adjacent to Tumor					/	/
M5T2	Tumor Tissue					pT1bN0M0	lung adenocarcinoma
M5N2	Normal Tissue Adjacent to Tumor					/	/
S1T	Tumor Tissue	P06	SPLC	Female	61	pT1bN0M0	lung adenocarcinoma
S1N	Normal Tissue Adjacent to Tumor					/	/
S2T	Tumor Tissue	P07	SPLC	Male	64	pT1cN0M0	lung adenocarcinoma
S2N	Normal Tissue Adjacent to Tumor					/	/
S3T	Tumor Tissue	P08	SPLC	Male	62	pT2aN0M0	lung adenocarcinoma
S3N	Normal Tissue Adjacent to Tumor					/	/
aMPLC, multiple primary lung cancer; SPLC, Solitary Primary Lung Cancer,
bT, tumor; N, nodal disease; M, metastasis

## Sheet: Table S2
Table S2. Cell proportion over different groups
All	T/NK cells	Plasma	B	Myeloid	CAFs	Epithelial	Mast	Endothelial
327611	99,152 (30.27%)	5,963 (1.82%)	18,350 (5.60%)	118,556 (36.19%)	3,908 (1.19%)	68,911 (21.03%)	6,272 (1.19%)	6,499 (1.98%)
	T/NK cells	Plasma	B	Myeloid	CAFs	Epithelial	Mast	Endothelial
MPLC_Normal	39826 (33.84%)	573 (0.49%)	728 (0.62%)	51585 (43.84%)	657 (0.56%)	18928 (16.08%)	2703 (2.30%)	2678 (2.28%)
MPLC_Tumor	36258 (30.04%)	3100 (2.57%)	9245 (7.66%)	35165 (29.14%)	2301 (1.91%)	29175 (24.17%)	2526 (2.09%)	2920 (2.42%)
SPLC_Normal	12117 (31.90%)	51 (0.13%)	296 (0.78%)	21917 (57.69%)	60 (0.16%)	2942 (7.74%)	314 (0.83%)	291 (0.77%)
SPLC_Tumor	10951 (21.37%)	2239 (4.37%)	8081 (15.77%)	9889 (19.29%)	890 (1.74%)	17866 (34.86%)	729 (1.42%)	610 (1.19%)

## Sheet: Table S3
Table S3. Differentially expressed gene between malignant cells from MPLC and normal epithelial cells
gene	p_val	avg_log2FC	pct.1	pct.2	p_val_adj	group
CEACAM6	0	0.897342	0.581	0.165	0	MT_malignant
IGKC	0	0.837161	0.578	0.264	0	MT_malignant
CD24	0	0.731592	0.406	0.058	0	MT_malignant
IGHA1	0	0.694508	0.519	0.258	0	MT_malignant
IGLC2	0	0.672344	0.405	0.13	0	MT_malignant
IFI27	0	0.608147	0.518	0.261	0	MT_malignant
SCGB3A1	0	0.570083	0.7	0.637	0	MT_malignant
GDF15	0	0.556782	0.384	0.13	0	MT_malignant
SPP1	0	0.542094	0.276	0.004	0	MT_malignant
TSPAN1	0	0.516659	0.342	0.136	0	MT_malignant
SMIM22	0	0.500546	0.556	0.403	0	MT_malignant
IGFBP2	0	0.494121	0.296	0.073	0	MT_malignant
NQO1	0	0.493896	0.327	0.05	0	MT_malignant
LY6E	0	0.475501	0.6	0.458	0	MT_malignant
HPGD	0	0.469484	0.282	0.058	0	MT_malignant
IGFBP7	0	0.461965	0.339	0.181	0	MT_malignant
GSTA1	0	0.453313	0.29	0.095	0	MT_malignant
TIMP1	0	0.437181	0.425	0.186	0	MT_malignant
AQP5	0	0.433033	0.32	0.074	0	MT_malignant
MMP7	0	0.432264	0.402	0.271	0	MT_malignant
WFDC2	0	0.431165	0.725	0.701	0	MT_malignant
RGS1	0	0.396269	0.304	0.121	0	MT_malignant
TMC5	0	0.393226	0.478	0.344	0	MT_malignant
TACSTD2	0	0.392884	0.596	0.483	0	MT_malignant
SOX4	0	0.392389	0.44	0.257	0	MT_malignant
TM4SF1	0	0.391434	0.482	0.366	0	MT_malignant
MDK	0	0.391409	0.306	0.123	0	MT_malignant
CTSE	0	0.391317	0.322	0.156	0	MT_malignant
OCIAD2	0	0.384582	0.442	0.308	0	MT_malignant
KRT7	0	0.380357	0.49	0.358	0	MT_malignant
CTSD	0	0.377086	0.76	0.749	0	MT_malignant
DPP4	0	0.373592	0.361	0.201	0	MT_malignant
APOE	0	0.370839	0.381	0.19	0	MT_malignant
CP	0	0.365694	0.295	0.104	0	MT_malignant
GGTLC1	0	0.364258	0.259	0.074	0	MT_malignant
RPS21	0	0.358161	0.835	0.886	0	MT_malignant
JPT1	0	0.351594	0.365	0.202	0	MT_malignant
CD55	0	0.345898	0.639	0.667	0	MT_malignant
UQCRH	0	0.328245	0.582	0.572	0	MT_malignant
PRDX1	0	0.323796	0.72	0.745	0	MT_malignant
ANXA2	0	0.323207	0.758	0.749	0	MT_malignant
HLA-A	0	0.322513	0.712	0.724	0	MT_malignant
GAPDH	0	0.312691	0.709	0.726	0	MT_malignant
SERINC2	0	0.311071	0.323	0.149	0	MT_malignant
C4orf48	0	0.311041	0.31	0.145	0	MT_malignant
ATP5F1E	0	0.308985	0.785	0.851	0	MT_malignant
S100A11	0	0.303949	0.885	0.936	0	MT_malignant
ST6GALNAC1	0	0.299622	0.274	0.064	0	MT_malignant
RPS15A	0	0.294906	0.681	0.737	0	MT_malignant
KRT18	0	0.29271	0.644	0.64	0	MT_malignant
PLA2G10	0	0.292181	0.319	0.179	0	MT_malignant
PPP1R14B	0	0.280159	0.29	0.122	0	MT_malignant
GSN	0	0.279787	0.452	0.285	0	MT_malignant
ELOB	0	0.276699	0.683	0.74	0	MT_malignant
RPL30	0	0.265116	0.877	0.927	0	MT_malignant
HLA-B	0	0.260747	0.795	0.857	0	MT_malignant
TAGLN2	0	0.251011	0.736	0.781	0	MT_malignant
CTSZ	1.0474e-302	0.380629	0.471	0.365	3.59812e-298	MT_malignant
CHCHD10	2.35786e-298	0.33606	0.392	0.26	8.09994e-294	MT_malignant
CTSB	6.0635e-292	0.283227	0.654	0.63	2.08299e-287	MT_malignant
GOLM1	3.47668e-290	0.305074	0.362	0.231	1.19434e-285	MT_malignant
KRT8	1.35067e-285	0.269132	0.635	0.626	4.63997e-281	MT_malignant
CRIP2	1.31014e-284	0.282637	0.32	0.182	4.50073e-280	MT_malignant
LAPTM4B	3.85471e-271	0.345555	0.447	0.381	1.32421e-266	MT_malignant
LGALS1	5.18332e-267	0.322275	0.408	0.272	1.78063e-262	MT_malignant
RARRES3	3.16463e-240	0.335337	0.431	0.332	1.08715e-235	MT_malignant
GNAS	2.95051e-229	0.335762	0.649	0.706	1.01359e-224	MT_malignant
SNRPE	9.03846e-216	0.280243	0.471	0.408	3.10498e-211	MT_malignant
CCT5	2.14239e-193	0.294513	0.411	0.326	7.35974e-189	MT_malignant
APP	1.1202e-186	0.305292	0.463	0.408	3.84823e-182	MT_malignant
CLPTM1L	9.96168e-165	0.342456	0.375	0.301	3.42213e-160	MT_malignant
HIST1H1C	3.8415e-162	0.305932	0.359	0.28	1.31967e-157	MT_malignant
DNPH1	3.45743e-155	0.271145	0.359	0.287	1.18773e-150	MT_malignant
UFC1	6.96859e-153	0.264602	0.452	0.393	2.39392e-148	MT_malignant
TNFSF10	1.1854e-151	0.250837	0.348	0.261	4.0722e-147	MT_malignant
FXYD3	6.43197e-151	0.251664	0.592	0.632	2.20958e-146	MT_malignant
CETN2	3.37429e-143	0.312269	0.339	0.255	1.15917e-138	MT_malignant
RPL22L1	3.08452e-138	0.26296	0.3	0.224	1.05962e-133	MT_malignant
SLC44A4	1.14097e-136	0.271564	0.371	0.296	3.91956e-132	MT_malignant
NDUFS6	1.05077e-132	0.281796	0.419	0.369	3.60969e-128	MT_malignant
PSENEN	4.68766e-69	0.250475	0.359	0.314	1.61035e-64	MT_malignant
GAS5	1.56325e-35	0.2612	0.431	0.474	5.37023e-31	MT_malignant
SFTPC	0	1.91236	0.898	0.313	0	Normal_epithelial
LAMP3	0	1.09298	0.763	0.219	0	Normal_epithelial
SFTPA1	0	1.0575	0.848	0.508	0	Normal_epithelial
SFTPA2	0	1.039	0.855	0.501	0	Normal_epithelial
PGC	0	0.961335	0.783	0.37	0	Normal_epithelial
FABP5	0	0.954894	0.804	0.245	0	Normal_epithelial
CLDN18	0	0.874541	0.732	0.208	0	Normal_epithelial
WIF1	0	0.84988	0.704	0.175	0	Normal_epithelial
HHIP	0	0.841716	0.59	0.058	0	Normal_epithelial
C11orf96	0	0.837967	0.644	0.184	0	Normal_epithelial
ABCA3	0	0.813135	0.693	0.191	0	Normal_epithelial
SFTPD	0	0.760327	0.784	0.351	0	Normal_epithelial
PEBP4	0	0.720837	0.727	0.245	0	Normal_epithelial
ADIRF	0	0.706643	0.749	0.275	0	Normal_epithelial
CA2	0	0.691202	0.667	0.227	0	Normal_epithelial
CRTAC1	0	0.687004	0.587	0.059	0	Normal_epithelial
CD36	0	0.649179	0.498	0.035	0	Normal_epithelial
TCIM	0	0.64412	0.699	0.331	0	Normal_epithelial
C3	0	0.637064	0.777	0.32	0	Normal_epithelial
CXCL2	0	0.62919	0.636	0.363	0	Normal_epithelial
MFSD2A	0	0.628522	0.593	0.165	0	Normal_epithelial
SECISBP2L	0	0.60558	0.714	0.302	0	Normal_epithelial
SCD	0	0.593315	0.593	0.151	0	Normal_epithelial
TSC22D1	0	0.573188	0.805	0.464	0	Normal_epithelial
CACNA2D2	0	0.570164	0.59	0.164	0	Normal_epithelial
FABP4	0	0.57009	0.412	0.04	0	Normal_epithelial
PLA2G1B	0	0.569334	0.635	0.243	0	Normal_epithelial
C2	0	0.566608	0.599	0.151	0	Normal_epithelial
SERPING1	0	0.562446	0.669	0.216	0	Normal_epithelial
SLC39A8	0	0.558895	0.632	0.227	0	Normal_epithelial
SERPINA1	0	0.558139	0.84	0.443	0	Normal_epithelial
LRRK2	0	0.55745	0.706	0.331	0	Normal_epithelial
F3	0	0.552801	0.543	0.158	0	Normal_epithelial
ID1	0	0.522183	0.616	0.24	0	Normal_epithelial
NRGN	0	0.517428	0.502	0.108	0	Normal_epithelial
AQP4	0	0.508926	0.672	0.275	0	Normal_epithelial
NNMT	0	0.507123	0.496	0.186	0	Normal_epithelial
NTN4	0	0.499254	0.54	0.162	0	Normal_epithelial
ETV5	0	0.497964	0.472	0.099	0	Normal_epithelial
LDLR	0	0.493497	0.517	0.135	0	Normal_epithelial
FASN	0	0.492885	0.533	0.155	0	Normal_epithelial
SOCS2	0	0.487196	0.343	0.038	0	Normal_epithelial
KIAA1324L	0	0.484747	0.436	0.057	0	Normal_epithelial
ID2	0	0.480215	0.608	0.256	0	Normal_epithelial
DHCR24	0	0.473591	0.789	0.424	0	Normal_epithelial
NFKBIZ	0	0.471456	0.475	0.164	0	Normal_epithelial
RASGRF1	0	0.470575	0.415	0.065	0	Normal_epithelial
MSMO1	0	0.462792	0.52	0.17	0	Normal_epithelial
SDR16C5	0	0.454681	0.643	0.297	0	Normal_epithelial
FLRT3	0	0.452146	0.558	0.247	0	Normal_epithelial
GKN2	0	0.448475	0.396	0.077	0	Normal_epithelial
NFKBIA	0	0.445219	0.884	0.642	0	Normal_epithelial
SPTSSA	0	0.438786	0.746	0.412	0	Normal_epithelial
STEAP4	0	0.438182	0.715	0.404	0	Normal_epithelial
ZDHHC3	0	0.431595	0.518	0.222	0	Normal_epithelial
AKAP13	0	0.430286	0.75	0.42	0	Normal_epithelial
MYLK	0	0.426436	0.343	0.021	0	Normal_epithelial
DUOX1	0	0.42172	0.502	0.151	0	Normal_epithelial
CAT	0	0.421465	0.7	0.38	0	Normal_epithelial
IRX3	0	0.420005	0.654	0.372	0	Normal_epithelial
FGGY	0	0.417602	0.585	0.246	0	Normal_epithelial
RGS16	0	0.417002	0.469	0.182	0	Normal_epithelial
DBI	0	0.416727	0.84	0.616	0	Normal_epithelial
ACSL4	0	0.414737	0.512	0.178	0	Normal_epithelial
LGALSL	0	0.409555	0.362	0.084	0	Normal_epithelial
MTND1P23	0	0.405584	0.34	0.142	0	Normal_epithelial
SLPI	0	0.404778	0.915	0.813	0	Normal_epithelial
XBP1	0	0.402329	0.772	0.482	0	Normal_epithelial
GADD45B	0	0.398579	0.718	0.432	0	Normal_epithelial
FGFR2	0	0.387046	0.418	0.101	0	Normal_epithelial
ALPL	0	0.386904	0.609	0.258	0	Normal_epithelial
P3H2	0	0.385041	0.485	0.174	0	Normal_epithelial
NECAB1	0	0.383832	0.348	0.04	0	Normal_epithelial
NPNT	0	0.379256	0.348	0.033	0	Normal_epithelial
MID1IP1	0	0.37849	0.537	0.249	0	Normal_epithelial
RPL10P9	0	0.376567	0.47	0.187	0	Normal_epithelial
CD52	0	0.375061	0.625	0.301	0	Normal_epithelial
GOLIM4	0	0.374478	0.494	0.185	0	Normal_epithelial
ID4	0	0.373042	0.439	0.154	0	Normal_epithelial
ACADL	0	0.372491	0.341	0.035	0	Normal_epithelial
IER2	0	0.370104	0.756	0.471	0	Normal_epithelial
CHI3L2	0	0.370052	0.264	0.022	0	Normal_epithelial
AL162511.1	0	0.369574	0.431	0.152	0	Normal_epithelial
SFTPB	0	0.367652	0.921	0.888	0	Normal_epithelial
DCXR	0	0.366237	0.668	0.359	0	Normal_epithelial
CSF3R	0	0.362697	0.36	0.06	0	Normal_epithelial
TMEM243	0	0.36156	0.619	0.331	0	Normal_epithelial
DUOXA1	0	0.361509	0.452	0.144	0	Normal_epithelial
SELENOP	0	0.361335	0.803	0.507	0	Normal_epithelial
IDI1	0	0.360104	0.471	0.177	0	Normal_epithelial
HHIP-AS1	0	0.359836	0.326	0.034	0	Normal_epithelial
SNX25	0	0.359617	0.455	0.152	0	Normal_epithelial
ALOX15B	0	0.356591	0.477	0.213	0	Normal_epithelial
RNF145	0	0.353938	0.752	0.456	0	Normal_epithelial
JUNB	0	0.353634	0.835	0.557	0	Normal_epithelial
BNIP3L	0	0.353199	0.577	0.267	0	Normal_epithelial
EPAS1	0	0.352521	0.552	0.247	0	Normal_epithelial
SOCS3	0	0.351503	0.4	0.155	0	Normal_epithelial
EGR1	0	0.35052	0.608	0.339	0	Normal_epithelial
ASAH1	0	0.349474	0.871	0.605	0	Normal_epithelial
ZNF385B	0	0.347586	0.539	0.245	0	Normal_epithelial
ANK3	0	0.344597	0.539	0.24	0	Normal_epithelial
DMBT1	0	0.342319	0.358	0.121	0	Normal_epithelial
CEBPD	0	0.338048	0.875	0.691	0	Normal_epithelial
EDNRB	0	0.337449	0.287	0.005	0	Normal_epithelial
COLEC12	0	0.337018	0.436	0.144	0	Normal_epithelial
PID1	0	0.336569	0.363	0.083	0	Normal_epithelial
RDH11	0	0.335397	0.513	0.22	0	Normal_epithelial
PXMP4	0	0.335205	0.564	0.283	0	Normal_epithelial
PTMS	0	0.334756	0.671	0.357	0	Normal_epithelial
BTG1	0	0.33459	0.813	0.535	0	Normal_epithelial
ZFP36	0	0.331509	0.818	0.6	0	Normal_epithelial
SDC4	0	0.329018	0.792	0.503	0	Normal_epithelial
PTPN13	0	0.32639	0.636	0.335	0	Normal_epithelial
LIMCH1	0	0.324756	0.587	0.308	0	Normal_epithelial
ACSL1	0	0.323521	0.441	0.166	0	Normal_epithelial
CYB5A	0	0.322958	0.913	0.744	0	Normal_epithelial
LRRC36	0	0.322053	0.342	0.063	0	Normal_epithelial
SMARCA5	0	0.321045	0.659	0.382	0	Normal_epithelial
SOD2	0	0.320711	0.412	0.165	0	Normal_epithelial
LGI3	0	0.320679	0.274	0.007	0	Normal_epithelial
ARFGEF3	0	0.319112	0.49	0.209	0	Normal_epithelial
IL20RA	0	0.318042	0.292	0.055	0	Normal_epithelial
AQP1	0	0.317373	0.587	0.227	0	Normal_epithelial
MBIP	0	0.316598	0.736	0.464	0	Normal_epithelial
LPL	0	0.31651	0.322	0.068	0	Normal_epithelial
NR4A1	0	0.315591	0.48	0.26	0	Normal_epithelial
TGFBR2	0	0.312555	0.598	0.321	0	Normal_epithelial
PLA2G4F	0	0.311048	0.306	0.046	0	Normal_epithelial
LDHB	0	0.309461	0.776	0.48	0	Normal_epithelial
AC116407.1	0	0.302899	0.308	0.058	0	Normal_epithelial
SLC46A2	0	0.302365	0.287	0.066	0	Normal_epithelial
ERG28	0	0.300853	0.496	0.23	0	Normal_epithelial
NUPR1	0	0.299716	0.709	0.416	0	Normal_epithelial
FOS	0	0.297817	0.908	0.71	0	Normal_epithelial
WSB1	0	0.297498	0.639	0.353	0	Normal_epithelial
PMM1	0	0.296675	0.577	0.313	0	Normal_epithelial
CPM	0	0.295686	0.737	0.453	0	Normal_epithelial
SFTA2	0	0.294741	0.845	0.62	0	Normal_epithelial
ETS2	0	0.294736	0.564	0.329	0	Normal_epithelial
HSD17B4	0	0.293503	0.553	0.285	0	Normal_epithelial
PNRC1	0	0.292952	0.733	0.479	0	Normal_epithelial
ETV1	0	0.292254	0.397	0.123	0	Normal_epithelial
TACC1	0	0.291106	0.422	0.158	0	Normal_epithelial
TTN	0	0.290734	0.302	0.076	0	Normal_epithelial
SLC6A14	0	0.290576	0.3	0.082	0	Normal_epithelial
BEX3	0	0.28964	0.675	0.363	0	Normal_epithelial
MLPH	0	0.289609	0.595	0.315	0	Normal_epithelial
ESAM	0	0.286621	0.355	0.116	0	Normal_epithelial
DLC1	0	0.286266	0.463	0.223	0	Normal_epithelial
CXCL3	0	0.285506	0.326	0.172	0	Normal_epithelial
INSIG1	0	0.280564	0.308	0.079	0	Normal_epithelial
TACC2	0	0.280481	0.486	0.241	0	Normal_epithelial
CXCL17	0	0.27872	0.857	0.658	0	Normal_epithelial
CLIC3	0	0.271931	0.486	0.247	0	Normal_epithelial
NCOA7	0	0.270795	0.51	0.292	0	Normal_epithelial
EPDR1	0	0.269402	0.405	0.167	0	Normal_epithelial
CTSH	0	0.268783	0.871	0.717	0	Normal_epithelial
GSTA4	0	0.268742	0.44	0.194	0	Normal_epithelial
TMEM87A	0	0.268214	0.661	0.402	0	Normal_epithelial
MACROD2	0	0.262845	0.449	0.204	0	Normal_epithelial
CREB3L1	0	0.261594	0.36	0.123	0	Normal_epithelial
AC023509.2	0	0.261191	0.295	0.077	0	Normal_epithelial
CPB2	0	0.260577	0.418	0.184	0	Normal_epithelial
TMEM41B	0	0.260355	0.49	0.26	0	Normal_epithelial
CITED2	0	0.259299	0.716	0.502	0	Normal_epithelial
BMP2	0	0.259283	0.324	0.144	0	Normal_epithelial
KLF13	0	0.255253	0.472	0.234	0	Normal_epithelial
STARD3NL	0	0.255125	0.419	0.187	0	Normal_epithelial
LPCAT1	0	0.255	0.651	0.329	0	Normal_epithelial
CD44	0	0.254163	0.711	0.444	0	Normal_epithelial
CCNL1	0	0.253442	0.492	0.27	0	Normal_epithelial
CD302	0	0.253233	0.485	0.241	0	Normal_epithelial
NAMPT	0	0.253169	0.38	0.203	0	Normal_epithelial
HMGCS1	0	0.252099	0.326	0.111	0	Normal_epithelial
DESI2	0	0.250008	0.463	0.237	0	Normal_epithelial
AREG	8.79889e-213	0.260186	0.412	0.271	3.02268e-208	Normal_epithelial

## Sheet: Table S4
Table S4. Differentially expressed gene between malignant cells from SPLC and normal epithelial cells
gene	p_val	avg_log2FC	pct.1	pct.2	p_val_adj	group
IGKC	0	1.69265	0.87	0.034	0	ST_malignant
IGHA1	0	1.56818	0.812	0.023	0	ST_malignant
SPP1	0	1.32065	0.684	0.026	0	ST_malignant
IGLC2	0	1.31097	0.673	0.017	0	ST_malignant
SPINK1	0	1.26517	0.505	0.014	0	ST_malignant
CEACAM6	0	1.25176	0.846	0.265	0	ST_malignant
CEACAM5	0	0.97449	0.467	0.018	0	ST_malignant
IGHG4	0	0.92066	0.488	0.03	0	ST_malignant
IGHG1	0	0.90273	0.455	0.013	0	ST_malignant
IGHG3	0	0.850558	0.431	0.008	0	ST_malignant
CRABP2	0	0.843262	0.395	0.01	0	ST_malignant
TIMP1	0	0.828987	0.599	0.262	0	ST_malignant
MDK	0	0.82677	0.509	0.138	0	ST_malignant
IGLC3	0	0.774491	0.363	0.002	0	ST_malignant
HIST1H1C	0	0.772543	0.554	0.223	0	ST_malignant
KRT19	0	0.739862	0.765	0.467	0	ST_malignant
GAPDH	0	0.71402	0.908	0.714	0	ST_malignant
SPINT2	0	0.592463	0.811	0.658	0	ST_malignant
CLDN4	0	0.59004	0.723	0.528	0	ST_malignant
KRT18	0	0.579105	0.74	0.553	0	ST_malignant
TPI1	0	0.528672	0.715	0.583	0	ST_malignant
HSPB1	0	0.477502	0.837	0.724	0	ST_malignant
RPS18	0	0.404151	0.915	0.828	0	ST_malignant
RPS16	0	0.355877	0.914	0.824	0	ST_malignant
RPL37	0	0.322097	0.942	0.868	0	ST_malignant
TMSB10	0	0.307376	0.961	0.927	0	ST_malignant
RPS27	0	0.267549	0.964	0.931	0	ST_malignant
RPL30	0	0.259099	0.894	0.837	0	ST_malignant
COX6B1	2.77793e-303	0.542661	0.744	0.599	9.54301e-299	ST_malignant
S100A10	8.01832e-299	0.361328	0.871	0.828	2.75453e-294	ST_malignant
PABPC1	3.20153e-293	0.328136	0.848	0.773	1.09982e-288	ST_malignant
KRT8	8.39716e-287	0.586385	0.708	0.495	2.88468e-282	ST_malignant
IFITM3	3.77178e-286	0.365414	0.829	0.736	1.29572e-281	ST_malignant
CLDN3	6.62328e-278	0.698758	0.584	0.281	2.27529e-273	ST_malignant
ROMO1	9.7378e-275	0.552963	0.674	0.536	3.34523e-270	ST_malignant
IFI27	1.41791e-265	0.504084	0.782	0.631	4.87096e-261	ST_malignant
AKR1C2	3.10781e-265	1.09505	0.36	0.046	1.06763e-260	ST_malignant
RPL18A	2.95297e-260	0.280615	0.857	0.79	1.01443e-255	ST_malignant
IFI6	3.03047e-259	0.669783	0.634	0.36	1.04106e-254	ST_malignant
HSPA1A	3.18482e-257	0.644936	0.625	0.387	1.09408e-252	ST_malignant
RPL10	3.0522e-253	0.256028	0.849	0.841	1.04852e-248	ST_malignant
ISG15	5.2402e-248	0.669336	0.505	0.188	1.80017e-243	ST_malignant
SSR4	5.48163e-221	0.436404	0.691	0.628	1.8831e-216	ST_malignant
IGFBP3	1.12782e-213	0.628412	0.286	0.017	3.87441e-209	ST_malignant
MUC21	4.10313e-211	0.573721	0.298	0.027	1.40955e-206	ST_malignant
SPINK5	2.87941e-210	0.750773	0.354	0.075	9.89164e-206	ST_malignant
LY6E	4.69279e-210	0.519793	0.702	0.521	1.61212e-205	ST_malignant
CXCL14	9.4838e-210	0.620023	0.261	0.002	3.25797e-205	ST_malignant
DDIT4	7.45468e-204	0.602995	0.382	0.1	2.56091e-199	ST_malignant
IGHM	1.10149e-199	0.494808	0.253	0.003	3.78395e-195	ST_malignant
LSR	4.57673e-194	0.571835	0.502	0.258	1.57224e-189	ST_malignant
S100P	4.86227e-190	0.814095	0.32	0.066	1.67034e-185	ST_malignant
KRT17	1.12528e-188	0.668604	0.267	0.018	3.86568e-184	ST_malignant
CSTB	1.35033e-185	0.268477	0.85	0.833	4.6388e-181	ST_malignant
FGG	4.99011e-185	0.639656	0.269	0.024	1.71425e-180	ST_malignant
SLC50A1	5.32206e-185	0.547524	0.426	0.175	1.82829e-180	ST_malignant
LDHA	1.26076e-183	0.522372	0.591	0.436	4.3311e-179	ST_malignant
PPP1R14B	2.56602e-175	0.482667	0.369	0.115	8.81506e-171	ST_malignant
ENO1	1.60539e-172	0.336333	0.699	0.649	5.51499e-168	ST_malignant
OCIAD2	3.73534e-171	0.548884	0.467	0.248	1.2832e-166	ST_malignant
NQO1	1.73139e-170	0.648334	0.338	0.096	5.94785e-166	ST_malignant
C15orf48	1.62519e-168	0.592833	0.329	0.088	5.58302e-164	ST_malignant
TXNDC17	1.25217e-163	0.527031	0.545	0.384	4.30157e-159	ST_malignant
TNFRSF12A	5.94753e-163	0.508667	0.391	0.14	2.04316e-158	ST_malignant
CHCHD2	3.00732e-162	0.347206	0.682	0.619	1.0331e-157	ST_malignant
RAMP1	9.24639e-162	0.422127	0.28	0.048	3.17641e-157	ST_malignant
EPCAM	4.27905e-161	0.393326	0.637	0.563	1.46998e-156	ST_malignant
BIRC3	9.39843e-160	0.535174	0.32	0.085	3.22864e-155	ST_malignant
SUB1	1.20036e-157	0.463886	0.574	0.428	4.1236e-153	ST_malignant
UBC	6.69859e-155	0.272096	0.74	0.717	2.30117e-150	ST_malignant
SNRPE	1.8133e-151	0.499589	0.488	0.292	6.22921e-147	ST_malignant
PYCR1	1.92885e-151	0.374595	0.265	0.046	6.62618e-147	ST_malignant
TUBB	2.98073e-150	0.508125	0.489	0.263	1.02397e-145	ST_malignant
EIF3K	2.31068e-149	0.457257	0.599	0.453	7.93789e-145	ST_malignant
NPM1	1.97278e-148	0.323354	0.676	0.621	6.77708e-144	ST_malignant
LAGE3	5.01979e-142	0.444672	0.349	0.126	1.72445e-137	ST_malignant
HSPE1	6.10303e-142	0.447386	0.562	0.412	2.09658e-137	ST_malignant
HSP90AB1	1.67886e-141	0.263448	0.783	0.748	5.7674e-137	ST_malignant
ZFAS1	2.55639e-140	0.471293	0.542	0.391	8.78195e-136	ST_malignant
C20orf24	5.56733e-135	0.427913	0.364	0.15	1.91255e-130	ST_malignant
SEM1	2.44041e-131	0.41596	0.569	0.454	8.38353e-127	ST_malignant
HIST1H2BD	2.34342e-129	0.334858	0.253	0.053	8.05036e-125	ST_malignant
EIF6	5.64325e-129	0.458924	0.45	0.262	1.93862e-124	ST_malignant
NDUFB11	1.57697e-127	0.407286	0.569	0.466	5.41737e-123	ST_malignant
NAXE	1.00831e-126	0.461466	0.427	0.24	3.46386e-122	ST_malignant
CHI3L1	4.58381e-125	0.433149	0.263	0.067	1.57467e-120	ST_malignant
WFDC2	5.18708e-125	0.32046	0.71	0.644	1.78192e-120	ST_malignant
SOX4	9.08101e-125	0.438489	0.449	0.229	3.1196e-120	ST_malignant
C19orf33	2.8591e-124	0.435324	0.315	0.112	9.82187e-120	ST_malignant
HIST1H2AC	4.01163e-124	0.411339	0.335	0.13	1.37812e-119	ST_malignant
BST2	4.25658e-124	0.402407	0.36	0.144	1.46226e-119	ST_malignant
MMP24OS	3.76347e-122	0.470362	0.462	0.295	1.29286e-117	ST_malignant
CD24	4.9464e-122	0.410533	0.332	0.114	1.69924e-117	ST_malignant
GDF15	1.94499e-121	0.464965	0.384	0.173	6.68163e-117	ST_malignant
TACSTD2	2.43729e-121	0.409586	0.61	0.43	8.37283e-117	ST_malignant
JTB	2.83294e-121	0.418945	0.55	0.453	9.73201e-117	ST_malignant
TMEM147	2.59923e-117	0.440257	0.481	0.311	8.92914e-113	ST_malignant
PKM	3.70825e-115	0.351391	0.629	0.535	1.2739e-110	ST_malignant
HMGA1	2.5858e-113	0.399067	0.305	0.114	8.88298e-109	ST_malignant
RPN2	1.87899e-112	0.394715	0.549	0.462	6.45488e-108	ST_malignant
RGS1	1.5859e-111	0.39129	0.268	0.08	5.44806e-107	ST_malignant
HMGB3	2.40016e-111	0.37811	0.314	0.116	8.24527e-107	ST_malignant
TNFSF10	1.62284e-110	0.512317	0.431	0.262	5.57494e-106	ST_malignant
SSR2	2.73636e-110	0.382768	0.559	0.472	9.40021e-106	ST_malignant
ECH1	6.3406e-110	0.370427	0.619	0.532	2.17819e-105	ST_malignant
GPI	8.37033e-110	0.388702	0.377	0.181	2.87546e-105	ST_malignant
PAFAH1B3	9.74724e-109	0.300435	0.254	0.07	3.34847e-104	ST_malignant
SRP9	2.14406e-107	0.391452	0.525	0.418	7.36549e-103	ST_malignant
ILF2	5.56033e-106	0.397638	0.398	0.224	1.91014e-101	ST_malignant
PSMC4	9.85798e-106	0.406654	0.356	0.166	3.38651e-101	ST_malignant
KDELR2	9.93614e-106	0.408463	0.448	0.289	3.41336e-101	ST_malignant
ERO1A	5.47758e-105	0.342662	0.27	0.09	1.88171e-100	ST_malignant
SUPT5H	1.47625e-104	0.435278	0.476	0.313	5.07136e-100	ST_malignant
TFF3	7.18894e-104	0.423472	0.282	0.095	2.46962e-99	ST_malignant
ELOB	2.09233e-103	0.274486	0.652	0.625	7.18777e-99	ST_malignant
JPT1	7.57104e-103	0.391052	0.393	0.211	2.60088e-98	ST_malignant
COX6C	2.24141e-102	0.251656	0.664	0.652	7.69992e-98	ST_malignant
PGK1	4.39305e-102	0.400172	0.549	0.453	1.50914e-97	ST_malignant
BLVRB	9.70666e-102	0.401273	0.517	0.404	3.33453e-97	ST_malignant
KRT7	1.1283e-100	0.394092	0.522	0.335	3.87604e-96	ST_malignant
NME4	5.25536e-100	0.34104	0.304	0.122	1.80537e-95	ST_malignant
PSMD8	3.69551e-99	0.41734	0.492	0.344	1.26952e-94	ST_malignant
TRMT112	3.32936e-98	0.367554	0.544	0.453	1.14374e-93	ST_malignant
IRF7	8.81552e-98	0.295491	0.258	0.083	3.02839e-93	ST_malignant
ZFP36L1	9.7108e-98	0.388034	0.548	0.44	3.33595e-93	ST_malignant
IER3	1.9082e-97	0.386204	0.33	0.148	6.55524e-93	ST_malignant
ERGIC3	2.03252e-96	0.369772	0.54	0.437	6.98233e-92	ST_malignant
TPM3	3.16177e-96	0.36469	0.538	0.406	1.08616e-91	ST_malignant
SQSTM1	1.34928e-94	0.311971	0.628	0.562	4.63518e-90	ST_malignant
HSPA1B	1.80136e-93	0.384462	0.41	0.241	6.18821e-89	ST_malignant
SMIM22	4.56723e-93	0.381353	0.476	0.326	1.56898e-88	ST_malignant
FBL	6.94145e-93	0.350327	0.341	0.162	2.3846e-88	ST_malignant
SERINC2	2.01359e-92	0.329831	0.32	0.145	6.91728e-88	ST_malignant
NME1	1.16737e-91	0.336001	0.32	0.146	4.01028e-87	ST_malignant
NDRG1	2.11006e-90	0.358213	0.309	0.137	7.24868e-86	ST_malignant
MRPL24	2.20817e-90	0.306076	0.308	0.135	7.58572e-86	ST_malignant
CEBPB	6.95497e-90	0.338901	0.609	0.559	2.38924e-85	ST_malignant
MRPS21	7.28185e-90	0.372221	0.494	0.38	2.50154e-85	ST_malignant
VMP1	1.4809e-89	0.384889	0.411	0.256	5.08735e-85	ST_malignant
YWHAZ	1.89382e-89	0.332633	0.584	0.486	6.50583e-85	ST_malignant
PSENEN	7.30036e-89	0.390846	0.481	0.308	2.50789e-84	ST_malignant
MRPS12	9.89007e-87	0.363724	0.327	0.159	3.39753e-82	ST_malignant
H2AFV	4.08777e-86	0.366148	0.454	0.311	1.40427e-81	ST_malignant
MRPS6	2.57317e-85	0.413358	0.358	0.201	8.8396e-81	ST_malignant
CACYBP	7.45006e-85	0.356849	0.412	0.254	2.55932e-80	ST_malignant
LCN2	1.95684e-84	0.385865	0.397	0.211	6.72233e-80	ST_malignant
FXYD5	1.96285e-84	0.35461	0.42	0.255	6.74296e-80	ST_malignant
UQCC2	2.40378e-84	0.321809	0.317	0.152	8.2577e-80	ST_malignant
AKR1C3	4.2643e-84	0.456371	0.36	0.201	1.46491e-79	ST_malignant
PSMD4	2.59138e-83	0.342976	0.402	0.243	8.90218e-79	ST_malignant
ATP5PD	1.15222e-82	0.292974	0.589	0.536	3.95822e-78	ST_malignant
HDGF	1.85113e-82	0.345477	0.406	0.246	6.35919e-78	ST_malignant
RAB25	3.48937e-82	0.352579	0.411	0.259	1.1987e-77	ST_malignant
CPNE1	1.17044e-81	0.299975	0.302	0.14	4.02082e-77	ST_malignant
KRT10	1.76824e-81	0.36223	0.484	0.374	6.07444e-77	ST_malignant
MAGED1	5.2306e-81	0.354516	0.372	0.217	1.79687e-76	ST_malignant
RASD1	1.33975e-80	0.32864	0.261	0.104	4.60244e-76	ST_malignant
RAC1	1.63208e-78	0.273982	0.601	0.556	5.60668e-74	ST_malignant
EFNA1	3.5147e-78	0.41092	0.452	0.349	1.2074e-73	ST_malignant
ANP32E	4.1621e-78	0.316706	0.314	0.157	1.4298e-73	ST_malignant
PFDN6	7.2137e-78	0.296426	0.33	0.165	2.47812e-73	ST_malignant
HIST1H2BK	2.14032e-76	0.295982	0.266	0.113	7.35264e-72	ST_malignant
NAA10	1.96541e-75	0.283765	0.286	0.134	6.75176e-71	ST_malignant
DUSP23	2.29191e-75	0.353955	0.407	0.268	7.87338e-71	ST_malignant
PDCD5	6.52151e-75	0.350911	0.442	0.305	2.24033e-70	ST_malignant
TIMM50	2.53693e-73	0.289639	0.258	0.11	8.71513e-69	ST_malignant
SRD5A3	2.97921e-73	0.314366	0.285	0.137	1.02345e-68	ST_malignant
UQCRH	6.00146e-73	0.30786	0.544	0.47	2.06168e-68	ST_malignant
SEC61G	1.19939e-72	0.323431	0.51	0.423	4.12026e-68	ST_malignant
SCAMP3	1.64226e-72	0.294857	0.326	0.175	5.64166e-68	ST_malignant
LAMTOR2	5.13123e-72	0.329236	0.435	0.306	1.76273e-67	ST_malignant
SNRPD2	2.4347e-71	0.30217	0.537	0.49	8.36393e-67	ST_malignant
CP	3.02396e-71	0.317105	0.372	0.201	1.03882e-66	ST_malignant
PSMB4	7.78878e-71	0.320313	0.41	0.27	2.67568e-66	ST_malignant
POLR2I	1.47494e-70	0.335691	0.446	0.305	5.06685e-66	ST_malignant
SLC39A1	2.51808e-69	0.253495	0.29	0.139	8.65037e-65	ST_malignant
APH1A	3.03244e-69	0.293725	0.344	0.198	1.04173e-64	ST_malignant
CAPN1	3.88134e-69	0.325891	0.346	0.206	1.33336e-64	ST_malignant
COX20	1.56685e-68	0.311081	0.359	0.215	5.38261e-64	ST_malignant
LSM2	1.64257e-68	0.285724	0.305	0.158	5.64273e-64	ST_malignant
VEGFA	6.66525e-68	0.28422	0.331	0.174	2.28971e-63	ST_malignant
COMMD6	2.01418e-67	0.314365	0.514	0.431	6.9193e-63	ST_malignant
SERPINH1	2.35541e-67	0.289501	0.327	0.181	8.09155e-63	ST_malignant
LAMB3	1.79715e-66	0.267797	0.285	0.136	6.17374e-62	ST_malignant
SF3B4	1.9259e-66	0.27086	0.316	0.17	6.61606e-62	ST_malignant
COA6	8.82828e-66	0.262818	0.298	0.151	3.03278e-61	ST_malignant
RBM42	1.63023e-65	0.334436	0.321	0.18	5.60032e-61	ST_malignant
ERRFI1	4.98068e-65	0.310144	0.352	0.207	1.71101e-60	ST_malignant
MEA1	5.80865e-65	0.303782	0.352	0.209	1.99545e-60	ST_malignant
ABHD11	1.28626e-64	0.262591	0.263	0.123	4.41868e-60	ST_malignant
CBX3	1.81884e-64	0.308628	0.414	0.283	6.24825e-60	ST_malignant
PON2	5.10355e-64	0.324311	0.473	0.381	1.75322e-59	ST_malignant
VKORC1	5.85694e-64	0.297144	0.339	0.203	2.01203e-59	ST_malignant
ANAPC11	1.17505e-63	0.295994	0.515	0.448	4.03667e-59	ST_malignant
PSMB3	1.78528e-63	0.305477	0.5	0.409	6.13298e-59	ST_malignant
CUTA	6.39392e-63	0.309849	0.502	0.429	2.1965e-58	ST_malignant
KRTCAP3	1.76404e-62	0.30553	0.363	0.232	6.06002e-58	ST_malignant
TSC22D3	2.98794e-62	0.358648	0.458	0.362	1.02645e-57	ST_malignant
COA4	3.48564e-62	0.261717	0.302	0.161	1.19742e-57	ST_malignant
UXT	1.88039e-61	0.314292	0.435	0.321	6.45972e-57	ST_malignant
RBM8A	2.79491e-60	0.305945	0.462	0.368	9.60137e-56	ST_malignant
ELF3	1.5334e-59	0.305231	0.482	0.366	5.26768e-55	ST_malignant
ACOT13	1.75806e-59	0.274339	0.307	0.169	6.03948e-55	ST_malignant
PDIA6	1.96838e-59	0.284205	0.511	0.433	6.76197e-55	ST_malignant
SCAND1	3.84609e-59	0.309044	0.454	0.355	1.32125e-54	ST_malignant
C1orf43	1.16359e-58	0.302842	0.414	0.304	3.99727e-54	ST_malignant
TALDO1	2.06994e-58	0.314872	0.522	0.434	7.11088e-54	ST_malignant
LACTB2	4.42254e-58	0.27471	0.308	0.177	1.51928e-53	ST_malignant
EIF3H	4.65816e-58	0.288498	0.509	0.429	1.60022e-53	ST_malignant
CCT3	1.40471e-57	0.283244	0.408	0.282	4.82561e-53	ST_malignant
MRPL36	3.0961e-57	0.252672	0.295	0.161	1.0636e-52	ST_malignant
NHP2	3.963e-57	0.277393	0.364	0.234	1.36141e-52	ST_malignant
MIF	5.74251e-57	0.254213	0.306	0.171	1.97272e-52	ST_malignant
RSL1D1	1.24026e-56	0.29624	0.469	0.379	4.26067e-52	ST_malignant
SNRPC	1.45198e-56	0.304486	0.411	0.296	4.98799e-52	ST_malignant
GOLM1	1.54387e-56	0.271639	0.316	0.181	5.30365e-52	ST_malignant
ACBD3	4.18056e-55	0.274596	0.354	0.226	1.43615e-50	ST_malignant
AKR1C1	5.83964e-55	0.490925	0.276	0.173	2.00609e-50	ST_malignant
SLC39A7	7.17409e-55	0.277719	0.327	0.198	2.46452e-50	ST_malignant
TIMM17B	1.5655e-54	0.267253	0.334	0.207	5.37797e-50	ST_malignant
CSNK2B	1.59265e-54	0.29078	0.379	0.257	5.47124e-50	ST_malignant
C6orf48	1.329e-53	0.274629	0.349	0.224	4.5655e-49	ST_malignant
SSR1	8.94762e-53	0.289859	0.383	0.263	3.07378e-48	ST_malignant
ATP5MC1	4.06593e-52	0.28693	0.39	0.274	1.39677e-47	ST_malignant
METTL26	9.30619e-52	0.281613	0.387	0.273	3.19696e-47	ST_malignant
HNRNPA3	1.90916e-51	0.279508	0.469	0.38	6.55854e-47	ST_malignant
NDUFS6	2.09081e-51	0.282868	0.408	0.29	7.18254e-47	ST_malignant
DNAJB1	5.90453e-51	0.315888	0.433	0.337	2.02838e-46	ST_malignant
GUK1	1.1774e-50	0.281609	0.453	0.372	4.04471e-46	ST_malignant
TBCB	1.10584e-49	0.273373	0.335	0.211	3.79889e-45	ST_malignant
PSMB8	1.91441e-49	0.278059	0.39	0.273	6.57658e-45	ST_malignant
MAL2	2.00915e-49	0.275604	0.484	0.419	6.90202e-45	ST_malignant
ELOC	2.57005e-49	0.279739	0.423	0.32	8.8289e-45	ST_malignant
PRSS8	8.33894e-49	0.274805	0.41	0.305	2.86468e-44	ST_malignant
CNIH4	1.60131e-48	0.282477	0.426	0.334	5.50097e-44	ST_malignant
LSM4	4.93947e-48	0.260585	0.344	0.224	1.69686e-43	ST_malignant
POLR2C	6.97629e-48	0.263169	0.33	0.217	2.39656e-43	ST_malignant
MDH2	1.31396e-47	0.268175	0.423	0.326	4.51383e-43	ST_malignant
TUBA1C	3.51911e-47	0.267761	0.406	0.291	1.20892e-42	ST_malignant
TMED9	4.74539e-47	0.269266	0.432	0.343	1.63018e-42	ST_malignant
SRI	6.38205e-46	0.254028	0.517	0.446	2.19243e-41	ST_malignant
P4HA1	1.11549e-45	0.257338	0.295	0.184	3.83203e-41	ST_malignant
NDUFS8	2.56074e-43	0.268137	0.431	0.352	8.7969e-39	ST_malignant
RNF213	1.40055e-42	0.250425	0.296	0.181	4.81131e-38	ST_malignant
TMCO1	2.05759e-42	0.253218	0.406	0.314	7.06845e-38	ST_malignant
CCND1	2.14917e-42	0.258341	0.316	0.208	7.38306e-38	ST_malignant
HEBP2	1.07569e-41	0.263448	0.415	0.32	3.69533e-37	ST_malignant
MRPS18B	2.98454e-41	0.250637	0.349	0.243	1.02528e-36	ST_malignant
NDUFA2	7.41224e-41	0.255865	0.475	0.426	2.54633e-36	ST_malignant
RNF181	7.11802e-39	0.251618	0.417	0.334	2.44525e-34	ST_malignant
MMP7	1.47836e-37	0.297202	0.375	0.276	5.07862e-33	ST_malignant
SFTPC	0	1.38502	0.807	0.37	0	Normal_epithelial
FABP4	0	1.0434	0.534	0.009	0	Normal_epithelial
SERPINA1	0	0.899565	0.771	0.248	0	Normal_epithelial
CLDN18	0	0.848873	0.441	0.022	0	Normal_epithelial
LAMP3	0	0.810901	0.486	0.102	0	Normal_epithelial
PIGR	0	0.799293	0.63	0.17	0	Normal_epithelial
FABP5	0	0.798677	0.594	0.171	0	Normal_epithelial
TPPP3	0	0.789583	0.419	0.074	0	Normal_epithelial
S100A4	0	0.787816	0.79	0.352	0	Normal_epithelial
C1QB	0	0.783287	0.773	0.276	0	Normal_epithelial
WIF1	0	0.744951	0.408	0.006	0	Normal_epithelial
ADIRF	0	0.731631	0.477	0.066	0	Normal_epithelial
FBP1	0	0.694418	0.614	0.216	0	Normal_epithelial
CD52	0	0.693546	0.766	0.336	0	Normal_epithelial
C1QA	0	0.679801	0.643	0.214	0	Normal_epithelial
SERPING1	0	0.654344	0.589	0.178	0	Normal_epithelial
SLPI	0	0.639941	0.862	0.705	0	Normal_epithelial
MARCO	0	0.619978	0.396	0.053	0	Normal_epithelial
FN1	0	0.612761	0.636	0.268	0	Normal_epithelial
SECISBP2L	0	0.601877	0.477	0.132	0	Normal_epithelial
PEBP4	0	0.596019	0.453	0.156	0	Normal_epithelial
AQP4	0	0.572633	0.438	0.123	0	Normal_epithelial
DHCR24	0	0.542202	0.628	0.302	0	Normal_epithelial
VSIG4	0	0.541962	0.352	0.06	0	Normal_epithelial
RGCC	0	0.523638	0.351	0.08	0	Normal_epithelial
SCD	0	0.520384	0.441	0.151	0	Normal_epithelial
MCEMP1	0	0.515384	0.291	0.012	0	Normal_epithelial
ALOX5AP	0	0.512435	0.386	0.107	0	Normal_epithelial
CAT	0	0.50423	0.496	0.196	0	Normal_epithelial
CYB5A	0	0.467918	0.816	0.607	0	Normal_epithelial
DMBT1	0	0.457452	0.252	0.049	0	Normal_epithelial
LDLR	0	0.449511	0.344	0.075	0	Normal_epithelial
CA2	0	0.448324	0.283	0.03	0	Normal_epithelial
CRTAC1	0	0.446314	0.316	0.052	0	Normal_epithelial
MRC1	0	0.445861	0.305	0.058	0	Normal_epithelial
PTPN13	0	0.43201	0.355	0.091	0	Normal_epithelial
PLA2G1B	0	0.411775	0.256	0.046	0	Normal_epithelial
CACNA2D2	0	0.402009	0.306	0.068	0	Normal_epithelial
DUOX1	0	0.381673	0.279	0.033	0	Normal_epithelial
METTL7A	0	0.366002	0.283	0.057	0	Normal_epithelial
CD36	0	0.350693	0.254	0.03	0	Normal_epithelial
MT-ND5	0	0.297285	0.924	0.82	0	Normal_epithelial
CYP4B1	1.70157e-293	0.534112	0.324	0.091	5.84541e-289	Normal_epithelial
MSMO1	5.83846e-293	0.445326	0.398	0.138	2.00568e-288	Normal_epithelial
CD81	6.37712e-287	0.481833	0.808	0.548	2.19073e-282	Normal_epithelial
ABCA3	4.96144e-278	0.517317	0.412	0.153	1.7044e-273	Normal_epithelial
CCL18	4.11988e-268	0.459758	0.574	0.223	1.4153e-263	Normal_epithelial
ADGRF5	5.78102e-250	0.444645	0.489	0.211	1.98595e-245	Normal_epithelial
MSR1	8.05346e-248	0.370812	0.308	0.086	2.76661e-243	Normal_epithelial
EFEMP1	1.67959e-246	0.406429	0.383	0.139	5.76988e-242	Normal_epithelial
LRRK2	1.92805e-244	0.489387	0.425	0.169	6.62341e-240	Normal_epithelial
ADGRE5	2.04149e-241	0.347346	0.299	0.09	7.01313e-237	Normal_epithelial
SFTPD	4.05839e-241	0.623831	0.562	0.342	1.39418e-236	Normal_epithelial
CYBRD1	2.31509e-237	0.378154	0.36	0.128	7.95303e-233	Normal_epithelial
CTSH	6.31486e-236	0.454297	0.761	0.577	2.16935e-231	Normal_epithelial
FLRT3	1.95268e-234	0.355735	0.291	0.088	6.70806e-230	Normal_epithelial
TUBA1A	1.6814e-231	0.445762	0.375	0.138	5.77611e-227	Normal_epithelial
FASN	2.15848e-231	0.357561	0.303	0.096	7.41503e-227	Normal_epithelial
PXMP4	6.41805e-215	0.395767	0.376	0.15	2.20479e-210	Normal_epithelial
ALPL	6.81254e-212	0.361998	0.338	0.119	2.34031e-207	Normal_epithelial
CD59	2.11372e-205	0.439673	0.609	0.345	7.26125e-201	Normal_epithelial
SDC4	2.24197e-185	0.41032	0.562	0.31	7.70184e-181	Normal_epithelial
SPI1	4.27171e-173	0.294884	0.262	0.084	1.46746e-168	Normal_epithelial
ITGB6	3.70197e-171	0.31789	0.298	0.113	1.27174e-166	Normal_epithelial
HSD17B6	9.99756e-171	0.339129	0.347	0.144	3.43446e-166	Normal_epithelial
NTN4	1.74831e-170	0.300404	0.292	0.11	6.00596e-166	Normal_epithelial
SLC39A8	1.23084e-168	0.408925	0.411	0.198	4.22831e-164	Normal_epithelial
SELENBP1	1.03496e-167	0.398644	0.614	0.344	3.55538e-163	Normal_epithelial
AQP1	7.96666e-165	0.385538	0.376	0.167	2.73679e-160	Normal_epithelial
SYNE1	9.81531e-163	0.327551	0.316	0.128	3.37185e-158	Normal_epithelial
CD44	2.55898e-159	0.389773	0.521	0.294	8.79085e-155	Normal_epithelial
SMARCA5	2.97474e-159	0.356835	0.476	0.251	1.02191e-154	Normal_epithelial
C3	2.1085e-157	0.434933	0.547	0.328	7.24335e-153	Normal_epithelial
SFTPA1	4.82168e-157	0.4915	0.67	0.719	1.65639e-152	Normal_epithelial
C11orf96	6.59908e-156	0.433893	0.362	0.166	2.26698e-151	Normal_epithelial
ARFGEF3	6.69463e-155	0.28812	0.301	0.123	2.29981e-150	Normal_epithelial
MFSD2A	2.82461e-154	0.298807	0.257	0.095	9.7034e-150	Normal_epithelial
CPM	3.98195e-153	0.417	0.472	0.261	1.36792e-148	Normal_epithelial
HHIP	1.60938e-151	0.336676	0.287	0.113	5.5287e-147	Normal_epithelial
HLA-DRB6	1.64928e-147	0.286925	0.287	0.104	5.66577e-143	Normal_epithelial
EMP2	6.84893e-145	0.434305	0.578	0.349	2.35281e-140	Normal_epithelial
FCER1G	7.53033e-140	0.343972	0.473	0.236	2.5869e-135	Normal_epithelial
SFTPA2	1.90616e-137	0.406277	0.695	0.757	6.54824e-133	Normal_epithelial
AKAP13	2.85924e-136	0.317269	0.41	0.21	9.82236e-132	Normal_epithelial
NRGN	3.95952e-135	0.311017	0.302	0.134	1.36021e-130	Normal_epithelial
NUPR1	2.78014e-134	0.345226	0.588	0.338	9.55061e-130	Normal_epithelial
ALDH2	2.34868e-133	0.357677	0.602	0.366	8.06842e-129	Normal_epithelial
PDLIM1	3.65769e-131	0.325302	0.472	0.262	1.25653e-126	Normal_epithelial
CLIC3	2.57755e-130	0.343771	0.379	0.19	8.85465e-126	Normal_epithelial
CD9	5.13855e-130	0.343303	0.777	0.541	1.76525e-125	Normal_epithelial
KCNJ15	4.4596e-128	0.275993	0.276	0.118	1.53201e-123	Normal_epithelial
IRX3	5.8984e-127	0.332834	0.45	0.252	2.02628e-122	Normal_epithelial
SLC34A2	1.58355e-126	0.33116	0.698	0.534	5.43999e-122	Normal_epithelial
C1QC	3.29645e-125	0.320513	0.443	0.225	1.13243e-120	Normal_epithelial
AHNAK	1.08332e-124	0.327485	0.409	0.215	3.72152e-120	Normal_epithelial
TSPO	2.59269e-123	0.345436	0.688	0.463	8.90667e-119	Normal_epithelial
PTMS	3.53315e-123	0.30508	0.45	0.25	1.21374e-118	Normal_epithelial
ACP5	2.45017e-120	0.324211	0.488	0.272	8.41706e-116	Normal_epithelial
ID1	3.00362e-119	0.305864	0.401	0.198	1.03183e-114	Normal_epithelial
UBB	3.82971e-119	0.279479	0.875	0.692	1.31562e-114	Normal_epithelial
NEDD4L	2.38706e-118	0.278116	0.316	0.153	8.20028e-114	Normal_epithelial
SPTBN1	1.13089e-115	0.284281	0.397	0.212	3.88495e-111	Normal_epithelial
LTA4H	9.10481e-114	0.324508	0.515	0.32	3.12778e-109	Normal_epithelial
SUSD2	2.76078e-113	0.319385	0.453	0.252	9.48411e-109	Normal_epithelial
ID2	2.59638e-111	0.253517	0.328	0.153	8.91933e-107	Normal_epithelial
ACSL1	7.82555e-111	0.255628	0.315	0.154	2.68831e-106	Normal_epithelial
BTG2	5.16662e-107	0.287554	0.396	0.215	1.77489e-102	Normal_epithelial
TSC22D1	2.17783e-106	0.32957	0.57	0.371	7.4815e-102	Normal_epithelial
LRRFIP1	6.01111e-104	0.310688	0.488	0.304	2.065e-99	Normal_epithelial
STOM	3.55674e-103	0.288429	0.403	0.228	1.22185e-98	Normal_epithelial
NR4A1	7.38179e-103	0.319521	0.328	0.169	2.53587e-98	Normal_epithelial
ANXA1	2.67703e-102	0.330773	0.647	0.431	9.1964e-98	Normal_epithelial
DRAM1	5.34872e-100	0.302171	0.436	0.259	1.83744e-95	Normal_epithelial
HLA-DPB1	3.28932e-98	0.302175	0.774	0.579	1.12998e-93	Normal_epithelial
GCHFR	1.5768e-96	0.311275	0.397	0.232	5.41677e-92	Normal_epithelial
MTATP6P1	2.75519e-96	0.278764	0.765	0.589	9.46491e-92	Normal_epithelial
DBI	2.02007e-90	0.283269	0.7	0.548	6.93956e-86	Normal_epithelial
CXCL3	9.75944e-90	0.272637	0.312	0.158	3.35266e-85	Normal_epithelial
MT-ND4L	1.14779e-89	0.284264	0.741	0.552	3.943e-85	Normal_epithelial
TUBB4B	3.53642e-89	0.327684	0.518	0.344	1.21487e-84	Normal_epithelial
AKAP9	1.45938e-87	0.307169	0.471	0.304	5.01342e-83	Normal_epithelial
APOC1	3.00662e-86	0.277044	0.782	0.476	1.03286e-81	Normal_epithelial
IQGAP1	1.68537e-85	0.251892	0.484	0.306	5.78974e-81	Normal_epithelial
GLRX	4.8803e-83	0.270618	0.322	0.176	1.67653e-78	Normal_epithelial
HMGN3	1.2756e-82	0.283602	0.561	0.385	4.38208e-78	Normal_epithelial
NCOA7	1.0441e-74	0.264383	0.347	0.205	3.58681e-70	Normal_epithelial
HLA-DPA1	8.75776e-73	0.258301	0.803	0.622	3.00855e-68	Normal_epithelial
CTSC	3.15375e-72	0.268717	0.572	0.403	1.08341e-67	Normal_epithelial
SCGB1A1	1.8452e-70	0.711658	0.425	0.308	6.33881e-66	Normal_epithelial
SCGB3A2	4.43771e-64	0.297	0.697	0.656	1.52449e-59	Normal_epithelial

## Sheet: Table S5
Table S5. Reference Genelists for GSEA Analysis and Gene Set Expression Analysis
Epithelial		T/NK cells			Mo/Mϕ		DC cells	Neutrophils
Epithelial Mesenchymal Transition	P53 Pathway	Cytotoxic	Dysfunctional	T Cell proliferation	Anti Inflammatory	M2 Polarization	MHC class II-restricted antigen presentation	Netosis
ABI3BP	AABAT	ARL4C	AKAP5	ABL1	CCL13	ARG1	HLA-DMA	ACTB
ACTA2	ABCC5	BIN2	CCL3	AGER	CCL17	ARG2	HLA-DMB	ACTG1
ADAM12	ABHD4	C1orf162	CD27	AIF1	IL10	IL10	HLA-DOA	AGER
ANPEP	ACVR1B	C1orf21	CD7	ANXA1	IL11	CD32	HLA-DOB	AKT1
APLP1	ADA	CCND3	CSF1	ARG1	IL13	CD163	HLA-DPA1	AKT2
AREG	COQ8A	CD300A	CTLA4	ARG2	IL18BP	CD23	HLA-DPA2	AKT3
BASP1	AEN	CX3CR1	CXCL13	ARMC5	IL1R2	CD200R1	HLA-DPB1	AQP9
BDNF	AK1	EFHD2	DGKH	BAX	IL1RN	PDCD1LG2	HLA-DPB2	ATG7
BGN	ALOX15B	EMP3	ENTPD1	BCL6	IL4	CD274	HLA-DQA1	AZU1
BMP1	ANKRA2	FAM65B	FAM3C	BID	TGFB1	MARCO	HLA-DQA2	C3
CADM1	APAF1	FCGR3A	GALNT1	BMI1	TNFRSF1A	CSF1R	HLA-DQB1	C5
CALD1	APP	FCRL6	GBP2	BMP4	TNFRSF1B	CD206	HLA-DRA	C5AR1]
CALU	ATF3	FGFBP2	HAVCR2	BTN2A2		IL1RN	HLA-DRB1	CAMP
CAP2	BAIAP2	FGR	IFNG	BTN3A1		IL1R2	HLA-DRB2	CASP1
CAPG	BAK1	GNLY	ITGAE	CADM1		IL4R	HLA-DRB3	CASP4
CD44	BAX	IL7R	KIR2DL4	CARD11		CCL4	HLA-DRB4	CLCN3
CD59	BLCAP	KLRB1	LAG3	CASP3		CCL13	HLA-DRB5	CLCN4
CDH11	BMP2	KLRF1	LYST	CBLB		CCL20	HLA-DRB6	CLCN5
CDH2	BTG1	KLRG1	MIR155HG	CCDC88B		CCL17	HLA-DRB7	CLEC7A
CDH6	BTG2	PLAC8	MYO7A	CCL19		CCL18	HLA-DRB8	CR1
COL11A1	CASP1	PLEK	PAG1	CCL5		CCL22	HLA-DRB9	CR1L
COL12A1	CCND2	S1PR1	PDCD1	CCND3		CCL24		CTSG
COL16A1	CCND3	S1PR5	PHLDA1	CCR2		LYVE1		CYBA
COL1A1	CCNG1	SAMD3	PTMS	CD151		VEGFA		CYBB
COL1A2	CCNK	SELL	RAB27A	CD1D		VEGFB		ELANE
COL3A1	CCP110	SORL1	RDH10	CD209		VEGFC		FCGR1A
COL4A1	CD81	SPON2	SNAP47	CD24		VEGFD		FCGR2A
COL4A2	CD82	STK38	TNFRSF1B	CD274		EGF		FCGR3A
COL5A1	CDH13	TGFBR3	TNFRSF9	CD276		CTSA		FCGR3B
COL5A2	CDK5R1	TRDC	TNS3	CD28		CTSB		FGA
COL5A3	CDKN1A			CD3E		CSTC		FGB
COL6A2	CDKN2A			CD40LG		CTSD		FGG
COL6A3	CDKN2AIP			CD46		TGFB1		FPR1
COL7A1	CDKN2B			CD55		TGFB2		FPR2
COL8A2	CEBPA			CD6		TGFB3		FPR3
COMP	CGRRF1			CD70		MMP14		GP1BA
COPA	CLCA2			CD80		MMP19		GSDMD
CRLF1	CSRNP2			CD81		MMP9		H2AB1
CCN2	CTSD			CD86		CLEC7A		H2AB2
CTHRC1	CTSF			CEBPB		WNT7B		H2AB3
CXCL1	CYFIP2			CLC		FASL		H2AC1
CXCL12	DCXR			CLEC4G		TNFSF12		H2AC11
CXCL6	DDB2			CLECL1P		TNFSF8		H2AC12
CCN1	DDIT3			CORO1A		CD276		H2AC13
DAB2	DDIT4			CR1		VTCN1		H2AC14
DCN	DEF6			CRTAM		MSR1		H2AC15
DKK1	DGKA			CTLA4		FN1		H2AC16
DPYSL3	DNTTIP2			CTNNB1		IRF4		H2AC17
DST	DRAM1			CTPS1				H2AC18
ECM1	EI24			DHPS				H2AC19
ECM2	EPHA2			DLG1				H2AC20
EDIL3	EPHX1			DLG5				H2AC21
EFEMP2	EPS8L2			DNAJA3				H2AC25
ELN	ERCC5			DOCK2				H2AC4
EMP3	F2R			DOCK8				H2AC6
ENO2	FAM162A			EBI3				H2AC7
FAP	FAS			EFNB1				H2AC8
FAS	FBXW7			ELF4				H2AJ
FBLN1	FDXR			EPO				H2AL3
FBLN2	FGF13			ERBB2				H2AX
FBLN5	FOS			FADD				H2AZ1
FBN1	FOXO3			FKBP1B				H2AZ2
FBN2	FUCA1			FOXJ1				H2BC1
FERMT2	GADD45A			FOXP3				H2BC10
FGF2	GLS2			FYN				H2BC11
FLNA	GM2A			GLMN				H2BC12
FMOD	RACK1			GPAM				H2BC12L
FN1	GPX2			GPNMB				H2BC13
FOXC2	H2AJ			HAVCR2				H2BC14
FSTL1	HBEGF			HES1				H2BC15
FSTL3	HDAC3			HHLA2				H2BC17
FUCA1	HEXIM1			HLA-A				H2BC18
FZD8	HINT1			HLA-DMB				H2BC21
GADD45A	H2AC25			HLA-DPA1				H2BC26
GADD45B	HMOX1			HLA-DPB1				H2BC3
GAS1	HRAS			HLA-DRB1				H2BC4
GEM	HSPA4L			HLA-E				H2BC5
GJA1	IER3			HLA-G				H2BC6
GLIPR1	IER5			HMGB1				H2BC7
COLGALT1	IFI30			ICOSLG				H2BC8
GPC1	ELP1			IDO1				H2BC9
GPX7	IL1A			IGF1				H2BK1
GREM1	INHBB			IGF2				H2BW1
HTRA1	IP6K2			IGFBP2				H2BW2
ID2	IRAK1			IHH				H3C1
IGFBP2	ISCU			IL10				H3C10
IGFBP3	ITGB4			IL12B				H3C11
IGFBP4	JAG2			IL12RB1				H3C12
IL15	JUN			IL15				H3C13
IL32	KIF13B			IL18				H3C14
IL6	KLF4			IL1A				H3C15
CXCL8	KLK8			IL1B				H3C2
INHBA	KRT17			IL2				H3C3
ITGA2	LDHB			IL20RB				H3C4
ITGA5	LIF			IL21				H3C6
ITGAV	IRAG2			IL23A				H3C7
ITGB1	MAPKAPK3			IL23R				H3C8
ITGB3	MDM2			IL27				H4C1
ITGB5	MKNK2			IL2RA				H4C11
JUN	MXD1			IL4				H4C12
LAMA1	MXD4			IL4I1				H4C13
LAMA2	NDRG1			IL6				H4C14
LAMA3	NHLH2			IL6ST				H4C15
LAMC1	NINJ1			IRF1				H4C16
LAMC2	NOL8			ITCH				H4C2
P3H1	NOTCH1			JAK2				H4C3
LGALS1	NUDT15			KITLG				H4C4
LOX	NUPR1			LEP				H4C5
LOXL1	OSGIN1			LGALS3				H4C6
LOXL2	PCNA			LGALS9				H4C7
LRP1	PDGFA			LGALS9B				H4C8
LRRC15	PERP			LGALS9C				H4C9
LUM	PHLDA3			LILRB1				HAT1
MAGEE1	PIDD1			LILRB2				HDAC1
MATN2	PITPNC1			LILRB4				HDAC10
MATN3	PLK2			LIPA				HDAC11
MCM7	PLK3			LMBR1L				HDAC2
MEST	PLXNB2			LMO1				HDAC3
MFAP5	PMM1			LRRC32				HDAC4
MGP	POLH			MAD1L1				HDAC5
MMP1	POM121			MALT1				HDAC6
MMP14	PPM1D			MAPK8IP1				HDAC7
MMP2	PPP1R15A			MARCHF7				HDAC8
MMP3	PRKAB1			MIR181C				HDAC9
MSX1	PRMT2			MIR21				HMGB1
MXRA5	PROCR			MIR30B				IGH
MYL9	PTPN14			MSN				ITGA2B
MYLK	PTPRE			NCK1				ITGAL
NID2	PVT1			NCK2				ITGAM
NNMT	RAB40C			NCKAP1L				ITGB2
NOTCH2	RAD51C			NCSTN				ITGB3
NT5E	RAD9A			NDFIP1				MACROH2A1
NTM	RALGDS			P2RX7				MACROH2A2
OXTR	RAP2B			PAWR				MAP2K1
PCOLCE	RB1			PDCD1LG2				MAP2K2
PCOLCE2	RCHY1			PDE5A				MAP3K7
PDGFRB	RETSAT			PELI1				MAPK1
PDLIM4	RGS16			PIK3CG				MAPK11
PFN2	RHBDF2			PLA2G2A				MAPK12
PLAUR	RNF19B			PLA2G2D				MAPK13
PLOD1	RPL18			PLA2G2E				MAPK14
PLOD2	RPL36			PLA2G2F				MAPK3
PLOD3	RPS12			PLA2G5				MPO
PMEPA1	RPS27L			PNP				MTOR
PMP22	RRAD			PPP3CA				NCF1
POSTN	RRP8			PPP3CB				NCF2
PPIB	RXRA			PRDX2				NCF4
PRRX1	S100A10			PRKAR1A				NFKB1
PRSS2	S100A4			PRKCQ				PADI4
PTHLH	SAT1			PRNP				PIK3CA
PTX3	SDC1			PSMB10				PIK3CB
PVR	SEC61A1			PTPN22				PIK3CD
QSOX1	SERPINB5			PTPN6				PIK3R1
RGS4	SERTAD3			PTPRC				PIK3R2
RHOB	SESN1			PYCARD				PIK3R3
SAT1	SFN			RAC2				PLCB1
SCG2	SLC19A2			RASAL3				PLCB2
SDC1	SLC35D1			RASGRP1				PLCB3
SDC4	SLC3A2			RC3H1				PLCB4
SERPINE1	SLC7A11			RC3H2				PLCG1
SERPINE2	SOCS1			RIPK2				PLCG2
SERPINH1	SP1			RIPK3				PPIF
SFRP1	SPHK1			RPS3				PRKCA
SFRP4	ST14			RPS6				PRKCB
SGCB	STEAP3			SASH3				PRKCG
SGCD	STOM			SCGB1A1				RAC1
SGCG	TAP1			SCRIB				RAC2
SLC6A8	TAX1BP3			SDC4				RAF1
SLIT2	TCHH			SELENOK				RELA
SLIT3	TCN2			SFTPD				SELP
SNAI2	TGFA			SH2D2A				SELPLG
SNTB1	TGFB1			SH3RF1				SIGLEC9
SPARC	TM4SF1			SHH				SLC25A31
SPOCK1	TM7SF3			SLAMF1				SLC25A4
SPP1	TNFSF9			SLC11A1				SLC25A5
TAGLN	TNNI1			SLC4A2				SLC25A6
TFPI2	TOB1			SLC7A1				SRC
TGFB1	TP53			SOS1				SYK
TGFBI	TP63			SOS2				TLR2
TGFBR3	TPD52L1			SPN				TLR4
TGM2	TPRKB			SPTA1				TLR7
THBS1	TRAF4			STAT5B				TLR8
THBS2	TRAFD1			SYK				VDAC1
THY1	TRIAP1			TFRC				VDAC2
TIMP1	TRIB3			TGFBR2				VDAC3
TIMP3	TSC22D1			TMEM131L				VWF
TNC	TSPYL2			TMIGD2
TNFAIP3	TXNIP			TNFRSF13C
TNFRSF11B	UPP1			TNFRSF14
TNFRSF12A	VAMP8			TNFRSF1B
TPM1	VDR			TNFRSF21
TPM2	VWA5A			TNFRSF4
TPM4	WRAP73			TNFRSF9
VCAM1	WWP1			TNFSF13B
VCAN	XPC			TNFSF14
VEGFA	ZBTB16			TNFSF18
VEGFC	ZFP36L1			TNFSF4
VIM	ZMAT3			TNFSF8
WIPF1	ZNF365			TNFSF9
WNT5A				TP53
				TRAF6
				TSPAN32
				TWSG1
				TYK2
				VCAM1
				VSIG4
				VSIR
				VTCN1
				WNT4
				XCL1
				ZAP70
				ZBTB7B
				ZP3
				ZP4

## Sheet: Table S6
Table S6. Differentially expressed gene between different Mo/Mϕ subtypes
gene	p_val	avg_log2FC	pct.1	pct.2	p_val_adj	cluster
GPD1	0	3.31104	0.618	0.076	0	FABP4+ Mϕ
SLC19A3	0	3.14486	0.391	0.045	0	FABP4+ Mϕ
CPE	0	2.86477	0.396	0.053	0	FABP4+ Mϕ
PCOLCE2	0	2.74373	0.605	0.108	0	FABP4+ Mϕ
MME	0	2.65724	0.632	0.104	0	FABP4+ Mϕ
INHBA	0	2.64688	0.683	0.14	0	FABP4+ Mϕ
FABP4	0	2.58749	0.854	0.352	0	FABP4+ Mϕ
CAMP	0	2.39266	0.272	0.062	0	FABP4+ Mϕ
PRSS21	0	2.3793	0.307	0.074	0	FABP4+ Mϕ
RND3	0	2.34803	0.338	0.069	0	FABP4+ Mϕ
FAM89A	0	2.34378	0.773	0.202	0	FABP4+ Mϕ
SPOCD1	0	2.33506	0.376	0.075	0	FABP4+ Mϕ
FHL1	0	2.27041	0.651	0.141	0	FABP4+ Mϕ
CES1	0	2.26443	0.455	0.093	0	FABP4+ Mϕ
PHLDA3	0	2.23697	0.708	0.169	0	FABP4+ Mϕ
SERPING1	0	2.21342	0.92	0.493	0	FABP4+ Mϕ
WWTR1	0	2.17503	0.298	0.058	0	FABP4+ Mϕ
MLPH	0	2.17213	0.444	0.095	0	FABP4+ Mϕ
TGM2	0	2.16696	0.652	0.194	0	FABP4+ Mϕ
JAKMIP2	0	2.1178	0.259	0.049	0	FABP4+ Mϕ
ATP10A	0	2.1099	0.377	0.074	0	FABP4+ Mϕ
ADTRP	0	2.07079	0.471	0.11	0	FABP4+ Mϕ
CXCL5	0	2.06259	0.421	0.117	0	FABP4+ Mϕ
AC026369.3	0	2.04744	0.677	0.185	0	FABP4+ Mϕ
ARHGEF28	0	2.04252	0.31	0.063	0	FABP4+ Mϕ
SCD	0	2.01916	0.793	0.297	0	FABP4+ Mϕ
FABP3	0	2.00483	0.488	0.231	0	FABP4+ Mϕ
RETREG1	0	1.99455	0.322	0.068	0	FABP4+ Mϕ
AKR1C3	0	1.96619	0.723	0.24	0	FABP4+ Mϕ
MCEMP1	0	1.93349	0.917	0.421	0	FABP4+ Mϕ
GALNT12	0	1.93027	0.342	0.076	0	FABP4+ Mϕ
PDLIM1	0	1.92608	0.802	0.258	0	FABP4+ Mϕ
FOLR3	0	1.86724	0.302	0.065	0	FABP4+ Mϕ
DNASE2B	0	1.86307	0.305	0.076	0	FABP4+ Mϕ
MYO6	0	1.83491	0.337	0.074	0	FABP4+ Mϕ
RBP4	0	1.83218	0.606	0.207	0	FABP4+ Mϕ
PPARG	0	1.78136	0.871	0.338	0	FABP4+ Mϕ
AQP3	0	1.78106	0.741	0.25	0	FABP4+ Mϕ
PPIC	0	1.76733	0.505	0.138	0	FABP4+ Mϕ
ACO1	0	1.76561	0.567	0.164	0	FABP4+ Mϕ
MACC1	0	1.75724	0.321	0.078	0	FABP4+ Mϕ
NMB	0	1.75498	0.451	0.14	0	FABP4+ Mϕ
CSF1	0	1.74633	0.287	0.087	0	FABP4+ Mϕ
IGFBP2	0	1.73032	0.42	0.149	0	FABP4+ Mϕ
HPGD	0	1.71676	0.612	0.169	0	FABP4+ Mϕ
AMIGO2	0	1.70583	0.557	0.163	0	FABP4+ Mϕ
S100A13	0	1.6879	0.662	0.228	0	FABP4+ Mϕ
DCSTAMP	0	1.68772	0.294	0.082	0	FABP4+ Mϕ
UBASH3B	0	1.67943	0.529	0.152	0	FABP4+ Mϕ
GPA33	0	1.67219	0.351	0.087	0	FABP4+ Mϕ
EPB41L1	0	1.6704	0.372	0.105	0	FABP4+ Mϕ
PARAL1	0	1.66587	0.616	0.198	0	FABP4+ Mϕ
AGRP	0	1.65211	0.373	0.099	0	FABP4+ Mϕ
FFAR4	0	1.65189	0.538	0.166	0	FABP4+ Mϕ
SLC47A1	0	1.64466	0.291	0.083	0	FABP4+ Mϕ
USP30-AS1	0	1.62368	0.34	0.091	0	FABP4+ Mϕ
CORO2A	0	1.61915	0.393	0.112	0	FABP4+ Mϕ
CD52	0	1.61644	0.986	0.84	0	FABP4+ Mϕ
SVIL	0	1.60783	0.62	0.188	0	FABP4+ Mϕ
TFRC	0	1.59607	0.807	0.388	0	FABP4+ Mϕ
ABCG1	0	1.58755	0.744	0.298	0	FABP4+ Mϕ
MARCO	0	1.58065	0.961	0.512	0	FABP4+ Mϕ
GLDN	0	1.58011	0.431	0.121	0	FABP4+ Mϕ
PNPLA6	0	1.56834	0.802	0.343	0	FABP4+ Mϕ
GCHFR	0	1.55927	0.928	0.469	0	FABP4+ Mϕ
FBP1	0	1.55469	0.982	0.691	0	FABP4+ Mϕ
RMDN3	0	1.55424	0.819	0.33	0	FABP4+ Mϕ
ACVRL1	0	1.52492	0.424	0.129	0	FABP4+ Mϕ
CA2	0	1.50616	0.477	0.216	0	FABP4+ Mϕ
OASL	0	1.50095	0.623	0.203	0	FABP4+ Mϕ
TNNI2	0	1.49508	0.392	0.116	0	FABP4+ Mϕ
ACOT4	0	1.4908	0.429	0.134	0	FABP4+ Mϕ
ACOT7	0	1.48957	0.682	0.257	0	FABP4+ Mϕ
VMO1	0	1.48243	0.569	0.182	0	FABP4+ Mϕ
PROS1	0	1.47383	0.372	0.12	0	FABP4+ Mϕ
BHLHE41	0	1.46695	0.721	0.286	0	FABP4+ Mϕ
PLA2G16	0	1.44914	0.762	0.298	0	FABP4+ Mϕ
ABCG2	0	1.44865	0.378	0.107	0	FABP4+ Mϕ
TTC39B	0	1.43333	0.298	0.09	0	FABP4+ Mϕ
ALDH2	0	1.41162	0.957	0.696	0	FABP4+ Mϕ
LIMA1	0	1.40269	0.496	0.177	0	FABP4+ Mϕ
CYP27A1	0	1.39767	0.954	0.494	0	FABP4+ Mϕ
IFI27	0	1.39502	0.746	0.512	0	FABP4+ Mϕ
LGALS3BP	0	1.39018	0.941	0.565	0	FABP4+ Mϕ
LTA4H	0	1.38637	0.97	0.655	0	FABP4+ Mϕ
ANOS1	0	1.3854	0.292	0.096	0	FABP4+ Mϕ
2024-09-11	0	1.38068	0.753	0.313	0	FABP4+ Mϕ
MSMO1	0	1.37945	0.313	0.114	0	FABP4+ Mϕ
HCAR2	0	1.36959	0.669	0.247	0	FABP4+ Mϕ
FGD5	0	1.35577	0.253	0.082	0	FABP4+ Mϕ
TREM1	0	1.34412	0.926	0.546	0	FABP4+ Mϕ
ENPP4	0	1.33998	0.652	0.261	0	FABP4+ Mϕ
ACOT2	0	1.33625	0.488	0.177	0	FABP4+ Mϕ
FN1	0	1.33411	0.913	0.565	0	FABP4+ Mϕ
GAPLINC	0	1.31659	0.311	0.109	0	FABP4+ Mϕ
RHBDD2	0	1.31548	0.808	0.385	0	FABP4+ Mϕ
LPL	0	1.28877	0.84	0.374	0	FABP4+ Mϕ
PTPMT1	0	1.27393	0.483	0.177	0	FABP4+ Mϕ
CD9	0	1.27307	0.954	0.624	0	FABP4+ Mϕ
SEMA3C	0	1.27072	0.353	0.125	0	FABP4+ Mϕ
POR	0	1.26965	0.839	0.412	0	FABP4+ Mϕ
DEFB1	0	1.26937	0.264	0.087	0	FABP4+ Mϕ
PDCL	0	1.26919	0.406	0.146	0	FABP4+ Mϕ
CLDN7	0	1.2647	0.572	0.221	0	FABP4+ Mϕ
CEACAM21	0	1.25976	0.366	0.12	0	FABP4+ Mϕ
CDC42BPB	0	1.25536	0.468	0.172	0	FABP4+ Mϕ
TMEM53	0	1.2494	0.527	0.197	0	FABP4+ Mϕ
ATP1B1	0	1.22048	0.594	0.24	0	FABP4+ Mϕ
STAC	0	1.21201	0.52	0.192	0	FABP4+ Mϕ
LGALS3	0	1.20901	0.996	0.878	0	FABP4+ Mϕ
MSR1	0	1.20051	0.959	0.634	0	FABP4+ Mϕ
MGST3	0	1.19356	0.969	0.679	0	FABP4+ Mϕ
ARRDC4	0	1.18224	0.552	0.23	0	FABP4+ Mϕ
ACP5	0	1.17366	0.988	0.69	0	FABP4+ Mϕ
GLRX	0	1.15997	0.953	0.714	0	FABP4+ Mϕ
TRPV2	0	1.15679	0.738	0.341	0	FABP4+ Mϕ
MIR3945HG	0	1.15579	0.492	0.184	0	FABP4+ Mϕ
SPARC	0	1.14265	0.509	0.196	0	FABP4+ Mϕ
CDCP1	0	1.13857	0.521	0.21	0	FABP4+ Mϕ
RGCC	0	1.13678	0.932	0.554	0	FABP4+ Mϕ
MMP19	0	1.13027	0.589	0.237	0	FABP4+ Mϕ
CXCL16	0	1.12633	0.973	0.735	0	FABP4+ Mϕ
PEX14	0	1.124	0.307	0.115	0	FABP4+ Mϕ
B3GNT7	0	1.1208	0.279	0.103	0	FABP4+ Mϕ
DHCR24	0	1.11103	0.269	0.103	0	FABP4+ Mϕ
SLC27A3	0	1.10837	0.599	0.248	0	FABP4+ Mϕ
APIP	0	1.10638	0.714	0.328	0	FABP4+ Mϕ
ALOX5	0	1.09681	0.95	0.692	0	FABP4+ Mϕ
GLIPR2	0	1.09451	0.894	0.496	0	FABP4+ Mϕ
TMEM14A	0	1.09359	0.368	0.129	0	FABP4+ Mϕ
ZMYND15	0	1.09057	0.328	0.111	0	FABP4+ Mϕ
TSPAN3	0	1.0888	0.802	0.431	0	FABP4+ Mϕ
ADAMTSL4	0	1.07569	0.773	0.377	0	FABP4+ Mϕ
TTC7B	0	1.06402	0.253	0.097	0	FABP4+ Mϕ
ALAS1	0	1.0629	0.682	0.322	0	FABP4+ Mϕ
OPN3	0	1.06274	0.674	0.321	0	FABP4+ Mϕ
SIRPB1	0	1.05938	0.691	0.316	0	FABP4+ Mϕ
EPAS1	0	1.05909	0.497	0.206	0	FABP4+ Mϕ
NUPR1	0	1.05883	0.907	0.471	0	FABP4+ Mϕ
EVL	0	1.05601	0.794	0.402	0	FABP4+ Mϕ
KMO	0	1.05006	0.364	0.148	0	FABP4+ Mϕ
SELENON	0	1.04613	0.451	0.2	0	FABP4+ Mϕ
APOC1	0	1.04325	0.995	0.793	0	FABP4+ Mϕ
HDDC2	0	1.04308	0.678	0.305	0	FABP4+ Mϕ
LINC02345	0	1.04218	0.344	0.142	0	FABP4+ Mϕ
CCL23	0	1.04043	0.387	0.167	0	FABP4+ Mϕ
TXN	0	1.03998	0.989	0.826	0	FABP4+ Mϕ
FIG4	0	1.03465	0.506	0.212	0	FABP4+ Mϕ
C1QB	0	1.02885	0.986	0.834	0	FABP4+ Mϕ
SERPINA1	0	1.02236	0.977	0.86	0	FABP4+ Mϕ
OSCAR	0	1.02113	0.911	0.561	0	FABP4+ Mϕ
RASAL2	0	1.01008	0.293	0.113	0	FABP4+ Mϕ
PROCR	0	1.00207	0.449	0.193	0	FABP4+ Mϕ
SPN	0	1.00021	0.708	0.329	0	FABP4+ Mϕ
SELENOP	0	4.78612	0.567	0.119	0	F13A1+ Mϕ
SLC40A1	0	4.58757	0.639	0.095	0	F13A1+ Mϕ
F13A1	0	4.53164	0.72	0.097	0	F13A1+ Mϕ
STAB1	0	4.15658	0.495	0.067	0	F13A1+ Mϕ
LTC4S	0	4.10345	0.38	0.049	0	F13A1+ Mϕ
USP53	0	3.74274	0.281	0.074	0	F13A1+ Mϕ
PLD4	0	3.62175	0.328	0.048	0	F13A1+ Mϕ
ADORA3	0	3.5786	0.37	0.056	0	F13A1+ Mϕ
CCL13	0	3.55198	0.476	0.129	0	F13A1+ Mϕ
C3	0	3.44121	0.355	0.104	0	F13A1+ Mϕ
ADAM28	0	3.40409	0.264	0.046	0	F13A1+ Mϕ
GPR34	0	3.33855	0.702	0.243	0	F13A1+ Mϕ
GAS6	0	3.32501	0.447	0.086	0	F13A1+ Mϕ
FOLR2	0	3.32	0.671	0.259	0	F13A1+ Mϕ
GAL3ST4	0	3.29882	0.284	0.048	0	F13A1+ Mϕ
ENPP2	0	3.221	0.374	0.072	0	F13A1+ Mϕ
RGL1	0	3.05824	0.286	0.066	0	F13A1+ Mϕ
GATM	0	3.02999	0.27	0.06	0	F13A1+ Mϕ
MERTK	0	3.00877	0.378	0.076	0	F13A1+ Mϕ
IL2RA	0	2.97324	0.295	0.055	0	F13A1+ Mϕ
RGS1	0	2.91821	0.908	0.451	0	F13A1+ Mϕ
ST6GAL1	0	2.81702	0.323	0.075	0	F13A1+ Mϕ
MEF2C	0	2.81679	0.532	0.15	0	F13A1+ Mϕ
PLTP	0	2.64476	0.484	0.205	0	F13A1+ Mϕ
TCF4	0	2.62762	0.296	0.091	0	F13A1+ Mϕ
ANTXR2	0	2.52842	0.301	0.088	0	F13A1+ Mϕ
A2M	0	2.51187	0.789	0.381	0	F13A1+ Mϕ
CLEC10A	0	2.5001	0.339	0.087	0	F13A1+ Mϕ
CMKLR1	0	2.49836	0.302	0.082	0	F13A1+ Mϕ
EMB	0	2.49213	0.387	0.098	0	F13A1+ Mϕ
MAF	0	2.4873	0.452	0.207	0	F13A1+ Mϕ
SERPINF1	0	2.43025	0.421	0.156	0	F13A1+ Mϕ
LPAR6	0	2.37837	0.64	0.286	0	F13A1+ Mϕ
SESN1	0	2.34101	0.394	0.175	0	F13A1+ Mϕ
MARCKS	0	2.33942	0.776	0.274	0	F13A1+ Mϕ
PTGS1	0	2.30416	0.336	0.121	0	F13A1+ Mϕ
CD93	0	2.2997	0.312	0.098	0	F13A1+ Mϕ
GPR183	0	2.23675	0.733	0.237	0	F13A1+ Mϕ
ANKRD22	0	2.19614	0.326	0.103	0	F13A1+ Mϕ
TMEM37	0	2.17124	0.28	0.09	0	F13A1+ Mϕ
GGTA1P	0	2.10572	0.646	0.411	0	F13A1+ Mϕ
CYBRD1	0	2.09798	0.273	0.095	0	F13A1+ Mϕ
FCGR2B	0	2.09695	0.675	0.225	0	F13A1+ Mϕ
LILRB5	0	2.08709	0.415	0.246	0	F13A1+ Mϕ
LGMN	0	2.07382	0.667	0.48	0	F13A1+ Mϕ
RNASE1	0	2.0303	0.705	0.463	0	F13A1+ Mϕ
MS4A6A	0	1.96846	0.963	0.767	0	F13A1+ Mϕ
FCGR2C	0	1.92858	0.336	0.168	0	F13A1+ Mϕ
BLNK	0	1.92136	0.271	0.135	0	F13A1+ Mϕ
CSF1R	0	1.8933	0.806	0.516	0	F13A1+ Mϕ
FRMD4B	0	1.88468	0.466	0.267	0	F13A1+ Mϕ
RNASE6	0	1.87652	0.704	0.398	0	F13A1+ Mϕ
HERPUD1	0	1.8621	0.766	0.627	0	F13A1+ Mϕ
BMP2K	0	1.85383	0.401	0.209	0	F13A1+ Mϕ
CREM	0	1.85202	0.38	0.225	0	F13A1+ Mϕ
EPB41L2	0	1.84227	0.357	0.194	0	F13A1+ Mϕ
DHRS9	7.76603e-261	1.83016	0.274	0.15	2.66787e-256	F13A1+ Mϕ
ARL4C	0	1.81875	0.35	0.143	0	F13A1+ Mϕ
ENTPD1	0	1.80155	0.309	0.132	0	F13A1+ Mϕ
CD84	0	1.79949	0.614	0.339	0	F13A1+ Mϕ
PIK3IP1	0	1.77743	0.382	0.199	0	F13A1+ Mϕ
AP2A2	0	1.76082	0.407	0.263	0	F13A1+ Mϕ
C1orf54	0	1.74469	0.467	0.245	0	F13A1+ Mϕ
WWP1	3.81222e-230	1.7365	0.31	0.194	1.30961e-225	F13A1+ Mϕ
PDGFC	8.41853e-206	1.7213	0.315	0.206	2.89202e-201	F13A1+ Mϕ
TBC1D14	5.80474e-231	1.71217	0.262	0.144	1.9941e-226	F13A1+ Mϕ
SNCA	0	1.69982	0.253	0.112	0	F13A1+ Mϕ
OGFRL1	0	1.69133	0.635	0.49	0	F13A1+ Mϕ
PDK4	0	1.66164	0.608	0.521	0	F13A1+ Mϕ
RB1	0	1.66147	0.467	0.289	0	F13A1+ Mϕ
FGL2	0	1.65765	0.792	0.422	0	F13A1+ Mϕ
FILIP1L	7.70626e-193	1.65101	0.434	0.34	2.64733e-188	F13A1+ Mϕ
ITPR2	9.61613e-295	1.64656	0.42	0.286	3.30343e-290	F13A1+ Mϕ
SLC1A3	0	1.64564	0.481	0.289	0	F13A1+ Mϕ
AFDN	6.22748e-162	1.62399	0.267	0.171	2.13933e-157	F13A1+ Mϕ
ABCA1	0	1.61662	0.318	0.174	0	F13A1+ Mϕ
TMEM176A	0	1.61574	0.664	0.364	0	F13A1+ Mϕ
PLXNC1	0	1.60399	0.258	0.1	0	F13A1+ Mϕ
TMEM176B	0	1.60344	0.806	0.492	0	F13A1+ Mϕ
CTTNBP2NL	6.60315e-199	1.60273	0.34	0.233	2.26838e-194	F13A1+ Mϕ
CCL4L2	3.36559e-210	1.58262	0.586	0.515	1.15618e-205	F13A1+ Mϕ
RASSF4	0	1.58101	0.607	0.404	0	F13A1+ Mϕ
ARRDC3	0	1.57978	0.371	0.222	0	F13A1+ Mϕ
TTYH3	0	1.57391	0.393	0.235	0	F13A1+ Mϕ
ADAP2	0	1.57074	0.547	0.374	0	F13A1+ Mϕ
MMP14	0	1.56637	0.45	0.281	0	F13A1+ Mϕ
NLRP3	0	1.55668	0.326	0.14	0	F13A1+ Mϕ
FCHSD2	8.98468e-148	1.5524	0.25	0.158	3.08651e-143	F13A1+ Mϕ
RGS10	0	1.53613	0.763	0.595	0	F13A1+ Mϕ
ZFP36L1	0	1.5328	0.684	0.407	0	F13A1+ Mϕ
TGFBR1	1.04824e-187	1.51732	0.284	0.177	3.601e-183	F13A1+ Mϕ
HLA-DOA	0	1.51619	0.585	0.432	0	F13A1+ Mϕ
MGAT4A	0	1.51501	0.411	0.262	0	F13A1+ Mϕ
PMP22	0	1.50388	0.61	0.45	0	F13A1+ Mϕ
METTL7A	0	1.49916	0.302	0.155	0	F13A1+ Mϕ
CEBPD	0	1.48476	0.926	0.702	0	F13A1+ Mϕ
SEC14L1	0	1.4824	0.472	0.333	0	F13A1+ Mϕ
C3AR1	0	1.48105	0.782	0.61	0	F13A1+ Mϕ
ZFHX3	3.4321e-115	1.47662	0.29	0.21	1.17903e-110	F13A1+ Mϕ
SWAP70	0	1.46581	0.469	0.335	0	F13A1+ Mϕ
CD14	0	1.45347	0.838	0.761	0	F13A1+ Mϕ
SPRED1	2.57233e-224	1.43694	0.385	0.27	8.83672e-220	F13A1+ Mϕ
PLA2G7	0	1.4365	0.43	0.204	0	F13A1+ Mϕ
RCSD1	0	1.43503	0.3	0.136	0	F13A1+ Mϕ
SGK1	0	1.42651	0.844	0.768	0	F13A1+ Mϕ
FPR3	0	1.41813	0.57	0.381	0	F13A1+ Mϕ
KCTD12	0	1.37993	0.733	0.603	0	F13A1+ Mϕ
HIF1A	0	1.3793	0.483	0.336	0	F13A1+ Mϕ
TLR2	0	1.37608	0.489	0.296	0	F13A1+ Mϕ
AP1B1	0	1.37446	0.513	0.396	0	F13A1+ Mϕ
PIK3R1	7.70395e-196	1.37434	0.392	0.286	2.64654e-191	F13A1+ Mϕ
HLA-DQB2	5.45618e-114	1.36359	0.371	0.304	1.87436e-109	F13A1+ Mϕ
CH25H	1.60283e-180	1.35692	0.368	0.261	5.5062e-176	F13A1+ Mϕ
DAB2	0	1.35099	0.792	0.735	0	F13A1+ Mϕ
INPP5D	2.16403e-282	1.3506	0.39	0.248	7.4341e-278	F13A1+ Mϕ
SMIM3	7.08557e-238	1.34684	0.276	0.15	2.43411e-233	F13A1+ Mϕ
CCL3L1	0	1.33275	0.525	0.342	0	F13A1+ Mϕ
CPM	0	1.30975	0.711	0.655	0	F13A1+ Mϕ
H1F0	5.20417e-115	1.30774	0.287	0.203	1.78779e-110	F13A1+ Mϕ
FOXN3	2.2555e-114	1.30368	0.274	0.193	7.74831e-110	F13A1+ Mϕ
PLAU	4.52522e-199	1.29664	0.467	0.379	1.55455e-194	F13A1+ Mϕ
PON2	9.62713e-106	1.29416	0.276	0.2	3.30721e-101	F13A1+ Mϕ
PEA15	0	1.28778	0.597	0.488	0	F13A1+ Mϕ
IGKC	0	1.26541	0.566	0.323	0	F13A1+ Mϕ
IQGAP2	2.14345e-276	1.26248	0.566	0.497	7.36341e-272	F13A1+ Mϕ
SNX9	2.55448e-116	1.25959	0.365	0.295	8.77539e-112	F13A1+ Mϕ
SH3KBP1	6.61166e-287	1.25674	0.387	0.238	2.2713e-282	F13A1+ Mϕ
RAP2A	1.92592e-90	1.25507	0.251	0.181	6.61611e-86	F13A1+ Mϕ
CCL3	0	1.25503	0.722	0.524	0	F13A1+ Mϕ
FCGR2A	0	1.25164	0.892	0.827	0	F13A1+ Mϕ
IL6ST	7.54565e-125	1.24895	0.335	0.251	2.59216e-120	F13A1+ Mϕ
FAM105A	1.4391e-191	1.24403	0.436	0.339	4.94374e-187	F13A1+ Mϕ
RGS2	0	1.23959	0.751	0.511	0	F13A1+ Mϕ
MAFB	0	1.23652	0.854	0.703	0	F13A1+ Mϕ
MEF2A	5.8016e-142	1.23242	0.456	0.396	1.99302e-137	F13A1+ Mϕ
SLCO2B1	0	1.22899	0.729	0.645	0	F13A1+ Mϕ
CREBL2	4.95539e-122	1.22898	0.379	0.308	1.70233e-117	F13A1+ Mϕ
CSF2RA	7.51139e-245	1.22876	0.545	0.466	2.58039e-240	F13A1+ Mϕ
NRP2	8.49764e-122	1.22759	0.313	0.231	2.91919e-117	F13A1+ Mϕ
IGHA1	0	1.22705	0.509	0.295	0	F13A1+ Mϕ
IL13RA1	0	1.21967	0.594	0.504	0	F13A1+ Mϕ
FUCA1	6.3209e-103	1.20929	0.51	0.531	2.17142e-98	F13A1+ Mϕ
PRCP	0	1.20881	0.483	0.341	0	F13A1+ Mϕ
PAK1	1.13922e-194	1.20662	0.42	0.313	3.91356e-190	F13A1+ Mϕ
ID3	1.07061e-58	1.2039	0.252	0.195	3.67788e-54	F13A1+ Mϕ
CLIC2	1.31174e-115	1.20166	0.315	0.234	4.50623e-111	F13A1+ Mϕ
HPGDS1	1.11995e-115	1.19752	0.405	0.344	3.84736e-111	F13A1+ Mϕ
ALCAM	0	1.19514	0.647	0.545	0	F13A1+ Mϕ
NRP1	1.52652e-97	1.17622	0.427	0.389	5.24405e-93	F13A1+ Mϕ
UBL3	2.21407e-92	1.17336	0.39	0.338	7.60598e-88	F13A1+ Mϕ
ARL14EP	9.64667e-84	1.17019	0.34	0.283	3.31392e-79	F13A1+ Mϕ
NINJ1	0	1.16154	0.53	0.356	0	F13A1+ Mϕ
TACC1	3.79058e-136	1.16037	0.427	0.355	1.30218e-131	F13A1+ Mϕ
GNB4	4.22048e-127	1.15953	0.371	0.291	1.44986e-122	F13A1+ Mϕ
ARHGAP45	8.82312e-189	1.15574	0.258	0.145	3.03101e-184	F13A1+ Mϕ
SIPA1	3.83424e-60	1.15257	0.256	0.202	1.31718e-55	F13A1+ Mϕ
CMTM3	0	1.15141	0.672	0.546	0	F13A1+ Mϕ
ZNF331	3.21991e-95	1.1502	0.311	0.237	1.10614e-90	F13A1+ Mϕ
FYB1	0	1.14215	0.724	0.536	0	F13A1+ Mϕ
CIITA	4.33464e-66	1.14071	0.319	0.271	1.48908e-61	F13A1+ Mϕ
HLA-DPB1	0	1.12544	0.994	0.973	0	F13A1+ Mϕ
AHR	3.69588e-101	1.12172	0.372	0.305	1.26965e-96	F13A1+ Mϕ
CTNND1	1.32404e-51	1.11279	0.291	0.249	4.54847e-47	F13A1+ Mϕ
C20orf194	1.46138e-43	1.10484	0.258	0.217	5.02028e-39	F13A1+ Mϕ
AC109326.1	8.90397e-115	1.10215	0.31	0.224	3.05878e-110	F13A1+ Mϕ
SLAMF8	9.38082e-265	1.09596	0.565	0.48	3.22259e-260	F13A1+ Mϕ
PLEKHO1	6.15488e-293	1.09468	0.481	0.329	2.11439e-288	F13A1+ Mϕ
DDIT4	0	1.08566	0.516	0.328	0	F13A1+ Mϕ
SLC11A2	2.21892e-56	1.0846	0.278	0.229	7.62265e-52	F13A1+ Mϕ
GNPTAB	1.21579e-164	1.06579	0.456	0.379	4.1766e-160	F13A1+ Mϕ
SORL1	2.71478e-84	1.06545	0.28	0.211	9.32609e-80	F13A1+ Mϕ
TMEM51	3.46395e-91	1.06205	0.34	0.275	1.18997e-86	F13A1+ Mϕ
IRF2BP2	1.20523e-191	1.05867	0.464	0.36	4.14033e-187	F13A1+ Mϕ
REL	4.12292e-75	1.05747	0.357	0.303	1.41635e-70	F13A1+ Mϕ
ZFP36L2	0	1.0553	0.824	0.772	0	F13A1+ Mϕ
EVA1B	3.59503e-82	1.05039	0.257	0.187	1.235e-77	F13A1+ Mϕ
CCL4	2.67843e-212	1.04751	0.659	0.602	9.20121e-208	F13A1+ Mϕ
MPEG1	2.18948e-250	1.03846	0.477	0.343	7.52152e-246	F13A1+ Mϕ
MYO5A	2.24693e-59	1.03424	0.359	0.324	7.71888e-55	F13A1+ Mϕ
NPL	1.06353e-104	1.03068	0.46	0.436	3.65353e-100	F13A1+ Mϕ
CAMK1	1.85528e-167	1.03021	0.28	0.169	6.37344e-163	F13A1+ Mϕ
LILRB4	0	1.02752	0.602	0.441	0	F13A1+ Mϕ
CD4	0	1.02526	0.634	0.573	0	F13A1+ Mϕ
TM6SF1	1.69443e-73	1.02439	0.413	0.381	5.82087e-69	F13A1+ Mϕ
SLC8A1	3.94593e-54	1.02372	0.357	0.323	1.35554e-49	F13A1+ Mϕ
SAP30	2.0303e-232	1.02274	0.505	0.385	6.97471e-228	F13A1+ Mϕ
MXD4	4.47266e-75	1.02003	0.308	0.246	1.53649e-70	F13A1+ Mϕ
RBPJ	1.25569e-214	1.01632	0.605	0.57	4.31369e-210	F13A1+ Mϕ
SCARB1	1.03066e-76	1.01292	0.267	0.202	3.54062e-72	F13A1+ Mϕ
DCK	2.1979e-58	1.01201	0.286	0.234	7.55044e-54	F13A1+ Mϕ
ADAM9	8.82315e-101	1.00437	0.417	0.371	3.03102e-96	F13A1+ Mϕ
EGR1	0	1.00384	0.625	0.448	0	F13A1+ Mϕ
GLMP	2.93646e-96	1.00179	0.444	0.422	1.00876e-91	F13A1+ Mϕ
YPEL3	8.86058e-94	1.00119	0.323	0.249	3.04388e-89	F13A1+ Mϕ
P2RY13	4.50776e-180	1.00025	0.512	0.415	1.54855e-175	F13A1+ Mϕ
EMP11	0	2.15258	0.667	0.276	0	EMP1+ Mo
PLA2G71	0	1.78966	0.531	0.197	0	EMP1+ Mo
CCL21	0	1.46	0.376	0.15	0	EMP1+ Mo
RNASE11	0	1.42699	0.719	0.466	0	EMP1+ Mo
TMEM371	0	1.39916	0.263	0.095	0	EMP1+ Mo
FCGR2B1	0	1.35131	0.614	0.239	0	EMP1+ Mo
LGMN1	0	1.31952	0.763	0.473	0	EMP1+ Mo
SPP1	0	1.31537	0.45	0.227	0	EMP1+ Mo
FPR31	0	1.30665	0.717	0.369	0	EMP1+ Mo
SNCA1	0	1.2453	0.297	0.11	0	EMP1+ Mo
SMPDL3A	0	1.21048	0.268	0.116	0	EMP1+ Mo
DHRS91	0	1.20689	0.312	0.148	0	EMP1+ Mo
CCL131	0	1.16824	0.338	0.15	0	EMP1+ Mo
CMKLR11	0	1.15376	0.252	0.091	0	EMP1+ Mo
APOE1	0	1.10523	0.953	0.841	0	EMP1+ Mo
LHFPL21	0	1.10486	0.567	0.325	0	EMP1+ Mo
A2M1	0	1.09862	0.672	0.401	0	EMP1+ Mo
ABCA11	0	1.0983	0.367	0.171	0	EMP1+ Mo
LILRB51	0	1.09237	0.453	0.245	0	EMP1+ Mo
PMP221	0	1.07345	0.729	0.44	0	EMP1+ Mo
FAM20C	1.02729e-197	1.07126	0.264	0.139	3.52904e-193	EMP1+ Mo
CLEC5A	1.18767e-276	1.06171	0.279	0.128	4.08e-272	EMP1+ Mo
LILRB41	0	1.04129	0.721	0.431	0	EMP1+ Mo
CD180	4.05952e-244	1.03577	0.269	0.13	1.39457e-239	EMP1+ Mo
IL4I11	0	1.02014	0.372	0.14	0	EMP1+ Mo
NPL1	0	1.01911	0.607	0.421	0	EMP1+ Mo
QPCT	1.80351e-290	1.0052	0.376	0.2	6.1956e-286	EMP1+ Mo
PLTP1	0	1.00463	0.438	0.214	0	EMP1+ Mo
APOBEC3A	0	5.14161	0.274	0.024	0	FCN1+ Mo
FCN1	0	4.79701	0.79	0.124	0	FCN1+ Mo
CFP	0	4.25041	0.531	0.109	0	FCN1+ Mo
CD300E	0	4.1463	0.31	0.049	0	FCN1+ Mo
G0S2	0	4.12678	0.441	0.157	0	FCN1+ Mo
POU2F2	0	3.6955	0.288	0.047	0	FCN1+ Mo
RIPOR2	0	3.52502	0.402	0.086	0	FCN1+ Mo
SELL	0	3.33037	0.294	0.068	0	FCN1+ Mo
LGALS2	0	3.29348	0.294	0.064	0	FCN1+ Mo
LILRB2	0	3.26789	0.667	0.318	0	FCN1+ Mo
C19orf38	0	3.24908	0.354	0.107	0	FCN1+ Mo
OSM	0	3.11069	0.262	0.07	0	FCN1+ Mo
AREG	0	3.05092	0.343	0.166	0	FCN1+ Mo
SOCS3	0	2.99959	0.549	0.237	0	FCN1+ Mo
CLEC4E	0	2.97534	0.512	0.245	0	FCN1+ Mo
DUSP2	0	2.96823	0.435	0.185	0	FCN1+ Mo
HRH2	0	2.8951	0.291	0.063	0	FCN1+ Mo
LIMD2	0	2.83126	0.547	0.16	0	FCN1+ Mo
NFKBIZ	0	2.8223	0.59	0.31	0	FCN1+ Mo
CD48	0	2.82091	0.569	0.184	0	FCN1+ Mo
IFI30	0	2.78387	0.335	0.143	0	FCN1+ Mo
VCAN1	0	2.77914	0.609	0.303	0	FCN1+ Mo
TNFAIP3	0	2.77067	0.637	0.412	0	FCN1+ Mo
VSIR1	0	2.73564	0.768	0.375	0	FCN1+ Mo
NR4A21	0	2.70793	0.447	0.223	0	FCN1+ Mo
CDA	0	2.67058	0.293	0.097	0	FCN1+ Mo
BIRC3	0	2.64289	0.263	0.095	0	FCN1+ Mo
IFITM2	0	2.60578	0.81	0.594	0	FCN1+ Mo
IL1B	0	2.59049	0.574	0.487	0	FCN1+ Mo
LILRA5	0	2.57953	0.337	0.184	0	FCN1+ Mo
PRKCB	0	2.56883	0.281	0.083	0	FCN1+ Mo
SOD2	0	2.56743	0.59	0.349	0	FCN1+ Mo
S100A8	0	2.56237	0.785	0.704	0	FCN1+ Mo
SERPINB9	0	2.53199	0.275	0.081	0	FCN1+ Mo
TNFRSF1B1	0	2.52462	0.565	0.265	0	FCN1+ Mo
PDE4B1	0	2.51484	0.373	0.156	0	FCN1+ Mo
MXD1	0	2.51159	0.375	0.165	0	FCN1+ Mo
RGS21	0	2.4979	0.814	0.482	0	FCN1+ Mo
IER31	0	2.48455	0.616	0.32	0	FCN1+ Mo
NLRP31	0	2.45699	0.367	0.119	0	FCN1+ Mo
NR4A11	0	2.44774	0.577	0.334	0	FCN1+ Mo
ICAM3	0	2.43301	0.31	0.119	0	FCN1+ Mo
ATP2B1-AS1	0	2.41267	0.522	0.295	0	FCN1+ Mo
S100A9	0	2.41144	0.894	0.856	0	FCN1+ Mo
GAPT	0	2.36264	0.263	0.095	0	FCN1+ Mo
LRRK2	0	2.35053	0.266	0.109	0	FCN1+ Mo
SLC2A3	0	2.30291	0.464	0.275	0	FCN1+ Mo
CORO1A1	0	2.2994	0.551	0.193	0	FCN1+ Mo
ISG20	0	2.29111	0.259	0.09	0	FCN1+ Mo
RGS18	0	2.26341	0.307	0.112	0	FCN1+ Mo
FOSB1	0	2.25364	0.597	0.374	0	FCN1+ Mo
VEGFA	0	2.2443	0.306	0.12	0	FCN1+ Mo
SLC25A37	0	2.232	0.293	0.128	0	FCN1+ Mo
TIMP1	0	2.18764	0.797	0.639	0	FCN1+ Mo
RASSF2	0	2.17854	0.265	0.099	0	FCN1+ Mo
PMAIP1	0	2.16744	0.251	0.099	0	FCN1+ Mo
NFKBIA	0	2.16517	0.911	0.913	0	FCN1+ Mo
PSTPIP2	0	2.14995	0.295	0.11	0	FCN1+ Mo
SAMSN1	0	2.14625	0.653	0.454	0	FCN1+ Mo
FGL21	0	2.13764	0.776	0.399	0	FCN1+ Mo
BASP12	0	2.12992	0.378	0.171	0	FCN1+ Mo
CCL3L11	0	2.11344	0.49	0.336	0	FCN1+ Mo
PLAC8	0	2.09868	0.414	0.188	0	FCN1+ Mo
CXCL8	0	2.09304	0.566	0.489	0	FCN1+ Mo
TNFSF10	0	2.09272	0.503	0.335	0	FCN1+ Mo
GIMAP71	0	2.08842	0.378	0.192	0	FCN1+ Mo
PTPRE1	0	2.058	0.52	0.293	0	FCN1+ Mo
ZFP361	0	2.05177	0.929	0.842	0	FCN1+ Mo
P2RX1	2.79039e-274	2.04993	0.289	0.189	9.58581e-270	FCN1+ Mo
CSRNP1	0	2.04669	0.356	0.201	0	FCN1+ Mo
DNAJB12	0	2.03907	0.634	0.582	0	FCN1+ Mo
MT1X	1.66888e-273	2.03655	0.287	0.172	5.73312e-269	FCN1+ Mo
FOSL2	0	2.02215	0.321	0.18	0	FCN1+ Mo
DDIT41	0	2.01563	0.547	0.309	0	FCN1+ Mo
HSPA1B1	6.3181e-257	2.00412	0.472	0.418	2.17046e-252	FCN1+ Mo
CEBPD1	0	2.00111	0.923	0.687	0	FCN1+ Mo
RCSD11	0	1.99066	0.308	0.123	0	FCN1+ Mo
CSF3R	0	1.97307	0.44	0.265	0	FCN1+ Mo
ADM	0	1.97053	0.422	0.238	0	FCN1+ Mo
AOAH1	0	1.96764	0.378	0.193	0	FCN1+ Mo
ZNF3311	9.41472e-195	1.96064	0.311	0.231	3.23424e-190	FCN1+ Mo
ATF31	0	1.939	0.61	0.453	0	FCN1+ Mo
RIPK2	0	1.93436	0.489	0.364	0	FCN1+ Mo
SAP301	0	1.93342	0.568	0.364	0	FCN1+ Mo
LILRA2	0	1.93328	0.379	0.214	0	FCN1+ Mo
STK17B	0	1.9156	0.614	0.408	0	FCN1+ Mo
MPEG11	0	1.91453	0.552	0.319	0	FCN1+ Mo
FOS1	0	1.90909	0.977	0.954	0	FCN1+ Mo
JUNB1	0	1.88611	0.955	0.887	0	FCN1+ Mo
NAMPT	0	1.86336	0.646	0.547	0	FCN1+ Mo
IFITM3	0	1.85503	0.867	0.833	0	FCN1+ Mo
LYST	0	1.83594	0.505	0.366	0	FCN1+ Mo
HSPA1A1	6.9718e-134	1.83446	0.657	0.756	2.39502e-129	FCN1+ Mo
MT2A	0	1.82758	0.838	0.795	0	FCN1+ Mo
BTG21	0	1.82123	0.53	0.372	0	FCN1+ Mo
MT1E	3.24847e-197	1.80919	0.295	0.202	1.11595e-192	FCN1+ Mo
CXCR41	0	1.80118	0.81	0.573	0	FCN1+ Mo
PPP1R15A	0	1.79274	0.739	0.686	0	FCN1+ Mo
THBS1	2.93641e-128	1.79071	0.401	0.366	1.00875e-123	FCN1+ Mo
CHD1	0	1.78471	0.431	0.311	0	FCN1+ Mo
SMAP21	0	1.78384	0.782	0.634	0	FCN1+ Mo
PPIF	2.50058e-225	1.77105	0.356	0.276	8.59024e-221	FCN1+ Mo
PNRC11	0	1.76048	0.827	0.699	0	FCN1+ Mo
RNF144B	2.58829e-277	1.75455	0.305	0.203	8.89156e-273	FCN1+ Mo
AP1S2	0	1.74533	0.634	0.438	0	FCN1+ Mo
TAGAP	0	1.74279	0.319	0.199	0	FCN1+ Mo
DUSP1	0	1.74007	0.978	0.953	0	FCN1+ Mo
CD931	0	1.72692	0.261	0.094	0	FCN1+ Mo
EIF4A3	1.61367e-165	1.71411	0.534	0.564	5.54346e-161	FCN1+ Mo
RILPL2	0	1.71188	0.587	0.472	0	FCN1+ Mo
CDKN1A	0	1.71081	0.552	0.402	0	FCN1+ Mo
CD361	0	1.70321	0.461	0.237	0	FCN1+ Mo
BTG11	0	1.7026	0.902	0.821	0	FCN1+ Mo
SNHG15	1.40419e-205	1.69706	0.269	0.183	4.82383e-201	FCN1+ Mo
FAM45A	3.4414e-182	1.69427	0.268	0.192	1.18222e-177	FCN1+ Mo
MX2	1.0463e-269	1.68264	0.322	0.223	3.59434e-265	FCN1+ Mo
CHMP1B1	0	1.67717	0.478	0.396	0	FCN1+ Mo
CUX11	3.94291e-162	1.67192	0.319	0.254	1.35451e-157	FCN1+ Mo
TET21	0	1.67127	0.319	0.2	0	FCN1+ Mo
NFIL3	2.17355e-231	1.66637	0.372	0.293	7.46679e-227	FCN1+ Mo
EGR11	0	1.66632	0.572	0.447	0	FCN1+ Mo
LRRC25	0	1.65429	0.456	0.369	0	FCN1+ Mo
CD300A1	0	1.65297	0.386	0.243	0	FCN1+ Mo
KLF10	0	1.63737	0.382	0.276	0	FCN1+ Mo
ARHGAP451	0	1.61336	0.257	0.137	0	FCN1+ Mo
FYB11	0	1.61229	0.746	0.519	0	FCN1+ Mo
CXCL2	1.45505e-53	1.60727	0.552	0.604	4.99853e-49	FCN1+ Mo
ZCCHC6	0	1.60483	0.424	0.328	0	FCN1+ Mo
NUDT161	0	1.60355	0.521	0.407	0	FCN1+ Mo
IER21	0	1.60136	0.821	0.68	0	FCN1+ Mo
VAMP5	0	1.59739	0.501	0.402	0	FCN1+ Mo
KLF2	0	1.58925	0.662	0.555	0	FCN1+ Mo
SPTLC21	0	1.56392	0.387	0.287	0	FCN1+ Mo
JDP2	6.26078e-117	1.54211	0.252	0.195	2.15077e-112	FCN1+ Mo
ITGA41	5.86009e-228	1.54069	0.278	0.184	2.01312e-223	FCN1+ Mo
GADD45B1	0	1.53428	0.705	0.637	0	FCN1+ Mo
BIN2	0	1.53135	0.476	0.377	0	FCN1+ Mo
ZFAND51	0	1.51529	0.836	0.808	0	FCN1+ Mo
SAT11	0	1.50913	0.991	0.972	0	FCN1+ Mo
LILRB1	1.33599e-167	1.50185	0.35	0.291	4.58954e-163	FCN1+ Mo
TWISTNB	0.00179672	1.49612	0.24	0.295	1	FCN1+ Mo
LYZ	0	1.49419	0.976	0.97	0	FCN1+ Mo
TLR22	0	1.49194	0.471	0.286	0	FCN1+ Mo
CCNL1	0	1.48365	0.637	0.554	0	FCN1+ Mo
PTEN1	0	1.48006	0.423	0.313	0	FCN1+ Mo
GBP5	1.43603e-68	1.47647	0.258	0.222	4.93319e-64	FCN1+ Mo
FAM49A	4.83285e-131	1.47561	0.258	0.196	1.66023e-126	FCN1+ Mo
C5AR1	0	1.46528	0.777	0.778	0	FCN1+ Mo
IRF1	4.58402e-154	1.46471	0.414	0.382	1.57475e-149	FCN1+ Mo
CLK11	0	1.46396	0.401	0.295	0	FCN1+ Mo
TES	0	1.46263	0.433	0.339	0	FCN1+ Mo
MEGF9	5.54448e-131	1.46014	0.37	0.336	1.9047e-126	FCN1+ Mo
AC103591.31	1.81468e-199	1.45802	0.381	0.305	6.23397e-195	FCN1+ Mo
VMP1	0	1.44077	0.646	0.553	0	FCN1+ Mo
SLC20A1	1.40687e-138	1.43555	0.286	0.221	4.83303e-134	FCN1+ Mo
SECTM1	1.37012e-174	1.43519	0.36	0.297	4.70678e-170	FCN1+ Mo
MBOAT7	4.13078e-136	1.43172	0.28	0.217	1.41905e-131	FCN1+ Mo
TNF	1.94493e-38	1.42669	0.266	0.244	6.68142e-34	FCN1+ Mo
NEAT11	0	1.42577	0.789	0.666	0	FCN1+ Mo
CCL4L21	2.56221e-103	1.42542	0.523	0.523	8.80197e-99	FCN1+ Mo
IRAK3	2.12045e-233	1.42258	0.401	0.332	7.28439e-229	FCN1+ Mo
PIM3	1.80683e-127	1.41947	0.354	0.312	6.20699e-123	FCN1+ Mo
HBEGF	1.15832e-263	1.41894	0.533	0.487	3.97919e-259	FCN1+ Mo
ICAM12	0	1.4098	0.477	0.37	0	FCN1+ Mo
NINJ12	0	1.40446	0.501	0.35	0	FCN1+ Mo
CD55	0	1.39573	0.649	0.624	0	FCN1+ Mo
LST1	0	1.38532	0.924	0.881	0	FCN1+ Mo
PLEK	0	1.38504	0.721	0.689	0	FCN1+ Mo
SRGN1	0	1.37875	0.982	0.968	0	FCN1+ Mo
NAAA1	9.59015e-204	1.37721	0.381	0.312	3.2945e-199	FCN1+ Mo
PELI11	1.96979e-123	1.37631	0.337	0.289	6.76683e-119	FCN1+ Mo
NFAM1	4.0519e-126	1.37251	0.283	0.223	1.39195e-121	FCN1+ Mo
RSRP11	0	1.36948	0.473	0.374	0	FCN1+ Mo
AC015912.3	2.93428e-50	1.36475	0.255	0.227	1.00801e-45	FCN1+ Mo
UTRN	1.2387e-129	1.35991	0.306	0.248	4.25532e-125	FCN1+ Mo
CCL32	9.56211e-193	1.35874	0.584	0.539	3.28487e-188	FCN1+ Mo
C9orf72	3.90882e-153	1.35471	0.346	0.292	1.3428e-148	FCN1+ Mo
P2RY131	1.7848e-296	1.3485	0.491	0.412	6.13132e-292	FCN1+ Mo
CCL41	1.06655e-90	1.34409	0.59	0.612	3.66391e-86	FCN1+ Mo
KMT2E-AS1	2.85623e-123	1.3375	0.255	0.191	9.81202e-119	FCN1+ Mo
CYTIP	0	1.33461	0.598	0.543	0	FCN1+ Mo
NCF1C	1.699e-127	1.33319	0.457	0.442	5.83658e-123	FCN1+ Mo
SH3KBP11	0	1.3324	0.361	0.233	0	FCN1+ Mo
FGR	0	1.33152	0.703	0.641	0	FCN1+ Mo
SMCHD1	7.89234e-169	1.32731	0.321	0.25	2.71125e-164	FCN1+ Mo
IGFBP71	4.43025e-233	1.32359	0.303	0.204	1.52192e-228	FCN1+ Mo
COTL1	0	1.32275	0.92	0.888	0	FCN1+ Mo
CD831	1.25394e-198	1.32228	0.528	0.528	4.30768e-194	FCN1+ Mo
SSH2	7.48319e-108	1.32	0.298	0.251	2.5707e-103	FCN1+ Mo
WAS	0	1.31408	0.544	0.467	0	FCN1+ Mo
RABGAP1L	5.01981e-52	1.30509	0.256	0.23	1.72446e-47	FCN1+ Mo
IFRD1	4.08923e-58	1.30278	0.254	0.223	1.40477e-53	FCN1+ Mo
FKBP51	0	1.29824	0.743	0.689	0	FCN1+ Mo
CDKN1B	3.97496e-96	1.29694	0.256	0.204	1.36552e-91	FCN1+ Mo
MALAT11	0	1.29343	1	0.997	0	FCN1+ Mo
GIMAP1	5.52111e-62	1.29274	0.254	0.222	1.89667e-57	FCN1+ Mo
MAFB2	0	1.28345	0.782	0.707	0	FCN1+ Mo
USP15	0	1.26943	0.581	0.535	0	FCN1+ Mo
CSGALNACT2	3.62667e-208	1.26009	0.436	0.385	1.24587e-203	FCN1+ Mo
CH25H1	2.08668e-24	1.25518	0.28	0.271	7.16839e-20	FCN1+ Mo
UNC119	1.4243e-35	1.24126	0.268	0.258	4.89291e-31	FCN1+ Mo
WARS	1.24714e-202	1.22898	0.632	0.676	4.28431e-198	FCN1+ Mo
TNFSF13B1	0	1.22844	0.626	0.56	0	FCN1+ Mo
KLF31	5.38854e-72	1.22745	0.302	0.274	1.85113e-67	FCN1+ Mo
TRIB1	8.30553e-189	1.22298	0.44	0.386	2.8532e-184	FCN1+ Mo
KLF4	0	1.21145	0.744	0.744	0	FCN1+ Mo
ZFP36L12	0	1.21079	0.525	0.42	0	FCN1+ Mo
PHACTR1	9.68361e-49	1.20739	0.327	0.323	3.32661e-44	FCN1+ Mo
PHC21	1.24722e-147	1.20622	0.376	0.329	4.28457e-143	FCN1+ Mo
FPR1	0	1.19467	0.811	0.737	0	FCN1+ Mo
ERICH1	1.15884e-80	1.18187	0.362	0.346	3.98098e-76	FCN1+ Mo
ETS21	0	1.17937	0.654	0.608	0	FCN1+ Mo
REL1	5.84338e-140	1.17342	0.353	0.3	2.00738e-135	FCN1+ Mo
HEIH	6.0839e-90	1.17244	0.329	0.296	2.09e-85	FCN1+ Mo
LYN	0	1.17089	0.716	0.711	0	FCN1+ Mo
PPP1R15B	4.2353e-66	1.17075	0.334	0.319	1.45495e-61	FCN1+ Mo
PER11	1.66706e-139	1.16946	0.366	0.317	5.72684e-135	FCN1+ Mo
CPPED1	9.94964e-232	1.16623	0.532	0.518	3.418e-227	FCN1+ Mo
IRS2	4.13082e-60	1.16371	0.337	0.326	1.41906e-55	FCN1+ Mo
CAMK12	7.58925e-165	1.16313	0.251	0.167	2.60714e-160	FCN1+ Mo
GIMAP41	0	1.15473	0.625	0.594	0	FCN1+ Mo
PREX11	5.867e-163	1.14354	0.375	0.314	2.01549e-158	FCN1+ Mo
IL10RA1	1.16152e-141	1.14118	0.39	0.347	3.99017e-137	FCN1+ Mo
CLEC12A	4.75069e-293	1.13952	0.565	0.531	1.632e-288	FCN1+ Mo
DUSP61	1.06961e-164	1.13885	0.488	0.463	3.67445e-160	FCN1+ Mo
YPEL31	6.58943e-127	1.13652	0.308	0.247	2.26367e-122	FCN1+ Mo
BCL2A1	0	1.13054	0.772	0.76	0	FCN1+ Mo
PCF111	9.95066e-63	1.12868	0.278	0.248	3.41835e-58	FCN1+ Mo
CFLAR	0	1.11558	0.553	0.498	0	FCN1+ Mo
MED13L1	4.2189e-82	1.11257	0.284	0.242	1.44932e-77	FCN1+ Mo
SOX4	6.06925e-09	1.10957	0.218	0.275	0.000208497	FCN1+ Mo
ABI3	7.12324e-84	1.10479	0.401	0.386	2.44705e-79	FCN1+ Mo
RBBP61	1.35598e-18	1.09715	0.275	0.279	4.65821e-14	FCN1+ Mo
CNTRL1	1.71452e-151	1.09595	0.4	0.352	5.8899e-147	FCN1+ Mo
IFIT2	4.13783e-21	1.08747	0.301	0.417	1.42147e-16	FCN1+ Mo
ARHGEF1	8.58028e-61	1.08732	0.299	0.277	2.94758e-56	FCN1+ Mo
ID21	0	1.0858	0.727	0.71	0	FCN1+ Mo
PSMB8-AS1	7.33975e-49	1.08402	0.257	0.23	2.52142e-44	FCN1+ Mo
PIM1	3.37512e-41	1.08216	0.25	0.224	1.15946e-36	FCN1+ Mo
IRF7	3.37578e-68	1.07518	0.369	0.362	1.15968e-63	FCN1+ Mo
RNF44	1.28319e-51	1.07373	0.296	0.278	4.40813e-47	FCN1+ Mo
INPP5D1	9.21199e-132	1.06384	0.317	0.253	3.1646e-127	FCN1+ Mo
H3F3A	1.3462e-34	1.06277	0.255	0.242	4.62459e-30	FCN1+ Mo
SLC38A21	1.60011e-90	1.05592	0.392	0.375	5.49687e-86	FCN1+ Mo
ATG16L2	1.5496e-22	1.04346	0.251	0.248	5.32336e-18	FCN1+ Mo
OAZ21	5.2251e-48	1.03849	0.267	0.242	1.79498e-43	FCN1+ Mo
TRA2B1	3.58609e-209	1.03693	0.542	0.534	1.23193e-204	FCN1+ Mo
MYO1F	1.35774e-143	1.03309	0.459	0.442	4.66424e-139	FCN1+ Mo
LILRB31	3.72442e-214	1.03091	0.523	0.502	1.27945e-209	FCN1+ Mo
MAP3K8	1.00976e-121	1.02843	0.473	0.474	3.46884e-117	FCN1+ Mo
RPS9	0	1.02409	0.972	0.949	0	FCN1+ Mo
GPR1832	1.40772e-293	1.01584	0.407	0.269	4.83593e-289	FCN1+ Mo
ARL4A	0	1.01324	0.699	0.708	0	FCN1+ Mo
GIMAP2	4.60149e-18	1.00879	0.278	0.286	1.58075e-13	FCN1+ Mo
PLAUR	1.46826e-217	1.00572	0.794	0.845	5.0439e-213	FCN1+ Mo
LYVE1	0	5.85361	0.523	0.012	0	LYVE1+ Mϕ
IL6	1.19085e-72	4.67649	0.401	0.069	4.09093e-68	LYVE1+ Mϕ
CXCL10	2.75944e-46	3.5621	0.378	0.087	9.47951e-42	LYVE1+ Mϕ
GPR84	3.34967e-86	3.25073	0.401	0.057	1.15071e-81	LYVE1+ Mϕ
ECM1	1.10018e-48	3.17793	0.337	0.066	3.77944e-44	LYVE1+ Mϕ
SLC2A5	3.00564e-65	3.14122	0.331	0.05	1.03253e-60	LYVE1+ Mϕ
CCL20	3.28404e-29	3.1368	0.477	0.182	1.12817e-24	LYVE1+ Mϕ
THAP2	7.24971e-51	3.10488	0.413	0.094	2.49049e-46	LYVE1+ Mϕ
CLEC10A1	1.19436e-91	3.09419	0.587	0.114	4.10298e-87	LYVE1+ Mϕ
MUC1	3.22215e-14	2.88135	0.291	0.123	1.1069e-09	LYVE1+ Mϕ
TIMD4	6.57769e-32	2.8697	0.279	0.065	2.25963e-27	LYVE1+ Mϕ
MT1G	3.61559e-57	2.86174	0.523	0.138	1.24206e-52	LYVE1+ Mϕ
ICAM13	1.68317e-62	2.77428	0.82	0.387	5.78218e-58	LYVE1+ Mϕ
SFTA2	9.39909e-15	2.76378	0.262	0.1	3.22887e-10	LYVE1+ Mϕ
MT1X1	9.55684e-58	2.74391	0.616	0.191	3.28306e-53	LYVE1+ Mϕ
SDS	8.3711e-25	2.68741	0.297	0.084	2.87572e-20	LYVE1+ Mϕ
NLRP32	1.87247e-72	2.66942	0.634	0.159	6.43249e-68	LYVE1+ Mϕ
NAPSA2	0.000408903	2.63566	0.337	0.296	1	LYVE1+ Mϕ
GPR132	3.57686e-44	2.61974	0.308	0.059	1.22876e-39	LYVE1+ Mϕ
CCL8	1.03534e-49	2.51843	0.273	0.043	3.55669e-45	LYVE1+ Mϕ
BCL3	1.96615e-39	2.49861	0.413	0.112	6.75433e-35	LYVE1+ Mϕ
SLC7A5	3.92449e-50	2.49036	0.25	0.036	1.34818e-45	LYVE1+ Mϕ
CREM1	1.58873e-40	2.48985	0.599	0.241	5.45777e-36	LYVE1+ Mϕ
EREG	8.34887e-35	2.47104	0.36	0.096	2.86809e-30	LYVE1+ Mϕ
MT2A1	6.34772e-30	2.44777	0.895	0.802	2.18063e-25	LYVE1+ Mϕ
BIRC31	1.43158e-57	2.43781	0.506	0.122	4.91792e-53	LYVE1+ Mϕ
TIMP11	6.30845e-33	2.43655	0.831	0.665	2.16714e-28	LYVE1+ Mϕ
SOCS31	2.27998e-51	2.42416	0.709	0.288	7.8324e-47	LYVE1+ Mϕ
SAMSN11	9.46263e-47	2.42321	0.808	0.487	3.2507e-42	LYVE1+ Mϕ
SLC39A8	1.68116e-30	2.41654	0.349	0.098	5.77528e-26	LYVE1+ Mϕ
GRASP	9.9022e-33	2.40792	0.262	0.055	3.4017e-28	LYVE1+ Mϕ
SDC3	4.02897e-30	2.3864	0.343	0.096	1.38407e-25	LYVE1+ Mϕ
EHD1	5.86401e-30	2.38349	0.355	0.104	2.01446e-25	LYVE1+ Mϕ
NINJ13	1.1679e-51	2.35493	0.773	0.374	4.0121e-47	LYVE1+ Mϕ
EMP12	1.13073e-28	2.29665	0.616	0.313	3.8844e-24	LYVE1+ Mϕ
LPCAT1	3.92045e-17	2.27416	0.32	0.122	1.34679e-12	LYVE1+ Mϕ
RNF19B	1.86753e-28	2.26004	0.297	0.076	6.41553e-24	LYVE1+ Mϕ
SOD21	1.20449e-44	2.2539	0.75	0.389	4.13779e-40	LYVE1+ Mϕ
NFKB11	1.01403e-22	2.23817	0.512	0.249	3.4835e-18	LYVE1+ Mϕ
FOLR22	6.83558e-75	2.23115	0.843	0.303	2.34823e-70	LYVE1+ Mϕ
CCL132	1.09769e-08	2.22113	0.314	0.167	0.00037709	LYVE1+ Mϕ
IER32	7.35043e-58	2.1813	0.849	0.368	2.52509e-53	LYVE1+ Mϕ
TSC22D11	1.00147e-16	2.18049	0.5	0.281	3.44035e-12	LYVE1+ Mϕ
NFKB2	5.16476e-35	2.16554	0.337	0.082	1.77425e-30	LYVE1+ Mϕ
CH25H2	1.99121e-26	2.13244	0.57	0.272	6.84041e-22	LYVE1+ Mϕ
CD300E1	1.94398e-22	2.10788	0.302	0.092	6.67815e-18	LYVE1+ Mϕ
CXCL21	7.14531e-38	2.09783	0.866	0.595	2.45463e-33	LYVE1+ Mϕ
NR4A3	7.02556e-36	2.09617	0.378	0.099	2.41349e-31	LYVE1+ Mϕ
MT1E1	1.1469e-42	2.03592	0.605	0.217	3.93993e-38	LYVE1+ Mϕ
PFKFB3	4.9352e-41	2.03201	0.453	0.124	1.69539e-36	LYVE1+ Mϕ
HOPX	2.56825e-15	2.02805	0.267	0.097	8.8227e-11	LYVE1+ Mϕ
CXCL81	9.88108e-34	2.02448	0.791	0.501	3.39445e-29	LYVE1+ Mϕ
CD143	7.97936e-55	2.00484	0.965	0.769	2.74115e-50	LYVE1+ Mϕ
VEGFA1	3.558e-44	1.99845	0.517	0.15	1.22228e-39	LYVE1+ Mϕ
MARCKS3	4.05592e-65	1.99562	0.855	0.329	1.39333e-60	LYVE1+ Mϕ
AREG1	2.49333e-28	1.9906	0.494	0.195	8.56534e-24	LYVE1+ Mϕ
SCGB3A11	0.00671333	1.97195	0.285	0.437	1	LYVE1+ Mϕ
INSIG1	6.2477e-11	1.9679	0.372	0.2	2.14627e-06	LYVE1+ Mϕ
RGL11	2.10047e-17	1.95571	0.273	0.089	7.21576e-13	LYVE1+ Mϕ
RNASE12	5.75994e-57	1.95117	0.901	0.489	1.97871e-52	LYVE1+ Mϕ
PTGER2	1.32973e-14	1.94844	0.314	0.127	4.56802e-10	LYVE1+ Mϕ
CHMP1B2	1.08057e-21	1.94548	0.657	0.409	3.71207e-17	LYVE1+ Mϕ
C5AR11	3.15023e-32	1.93183	0.872	0.778	1.0822e-27	LYVE1+ Mϕ
IL1B1	4.30695e-23	1.91688	0.727	0.501	1.47957e-18	LYVE1+ Mϕ
CDKN1A1	8.0235e-29	1.9056	0.709	0.426	2.75631e-24	LYVE1+ Mϕ
EPB41L22	2.3338e-23	1.90216	0.494	0.211	8.0173e-19	LYVE1+ Mϕ
GAS61	4.70342e-27	1.8748	0.395	0.125	1.61577e-22	LYVE1+ Mϕ
LILRB52	1.66057e-29	1.85217	0.587	0.264	5.70454e-25	LYVE1+ Mϕ
G0S21	3.15876e-28	1.83343	0.512	0.204	1.08513e-23	LYVE1+ Mϕ
SMIM32	2.06562e-22	1.80459	0.424	0.163	7.09604e-18	LYVE1+ Mϕ
STAB11	3.50743e-43	1.79067	0.453	0.114	1.20491e-38	LYVE1+ Mϕ
CD551	3.9517e-23	1.79046	0.779	0.628	1.35753e-18	LYVE1+ Mϕ
ADM1	6.40407e-37	1.78272	0.645	0.268	2.19999e-32	LYVE1+ Mϕ
SLC2A31	1.0294e-26	1.77997	0.605	0.306	3.53628e-22	LYVE1+ Mϕ
PNRC12	1.8549e-40	1.77304	0.913	0.72	6.37213e-36	LYVE1+ Mϕ
ITPRIP	7.36686e-07	1.77238	0.256	0.136	0.0253074	LYVE1+ Mϕ
PAPSS21	5.13639e-15	1.75098	0.366	0.163	1.7645e-10	LYVE1+ Mϕ
TNFAIP81	2.38704e-16	1.72909	0.547	0.322	8.2002e-12	LYVE1+ Mϕ
KDM6B	4.64378e-15	1.70498	0.372	0.165	1.59528e-10	LYVE1+ Mϕ
SELENOP1	2.66209e-53	1.70275	0.593	0.168	9.14507e-49	LYVE1+ Mϕ
NDRG1	6.20475e-10	1.67392	0.302	0.144	2.13152e-05	LYVE1+ Mϕ
PDE4B2	5.87204e-32	1.66607	0.523	0.191	2.01722e-27	LYVE1+ Mϕ
PLTP2	4.00987e-37	1.63932	0.616	0.235	1.37751e-32	LYVE1+ Mϕ
EPS8	4.4494e-21	1.63763	0.337	0.114	1.5285e-16	LYVE1+ Mϕ
SERPINB91	1.41489e-18	1.62709	0.326	0.113	4.86059e-14	LYVE1+ Mϕ
CXCL31	2.28883e-15	1.60717	0.791	0.642	7.86281e-11	LYVE1+ Mϕ
CSRNP11	1.06077e-22	1.59434	0.512	0.226	3.64406e-18	LYVE1+ Mϕ
TICAM1	1.15862e-08	1.59206	0.314	0.169	0.00039802	LYVE1+ Mϕ
ZC3H12A	4.98504e-15	1.5902	0.326	0.136	1.71251e-10	LYVE1+ Mϕ
CCL22	3.158e-38	1.58735	0.529	0.171	1.08487e-33	LYVE1+ Mϕ
FAM198B	2.49595e-13	1.57731	0.262	0.098	8.57433e-09	LYVE1+ Mϕ
FOSL21	3.127e-14	1.57646	0.407	0.203	1.07422e-09	LYVE1+ Mϕ
GADD45B2	3.90705e-31	1.5727	0.855	0.648	1.34219e-26	LYVE1+ Mϕ
TNFAIP31	2.31365e-35	1.56404	0.773	0.448	7.94809e-31	LYVE1+ Mϕ
RHOU1	1.12464e-11	1.55412	0.436	0.248	3.86347e-07	LYVE1+ Mϕ
A2M2	2.96469e-35	1.55114	0.785	0.426	1.01846e-30	LYVE1+ Mϕ
PRDM1	3.90487e-17	1.54181	0.279	0.094	1.34144e-12	LYVE1+ Mϕ
ABL2	5.04887e-09	1.54068	0.25	0.114	0.000173444	LYVE1+ Mϕ
CST31	3.00404e-24	1.52506	0.994	0.988	1.03198e-19	LYVE1+ Mϕ
TP53BP2	4.09029e-07	1.52149	0.308	0.176	0.0140514	LYVE1+ Mϕ
DUSP5	4.21662e-14	1.51754	0.285	0.108	1.44853e-09	LYVE1+ Mϕ
ANKH	3.1026e-13	1.51201	0.291	0.117	1.06584e-08	LYVE1+ Mϕ
BTG3	1.61141e-15	1.51168	0.43	0.208	5.53567e-11	LYVE1+ Mϕ
NAMPT1	7.0847e-22	1.50956	0.738	0.563	2.43381e-17	LYVE1+ Mϕ
ARL4C2	4.5806e-25	1.50931	0.453	0.165	1.57357e-20	LYVE1+ Mϕ
SEMA4A	8.7504e-11	1.50146	0.262	0.109	3.00602e-06	LYVE1+ Mϕ
LGMN2	6.67744e-26	1.47642	0.785	0.5	2.2939e-21	LYVE1+ Mϕ
MIDN	3.4028e-09	1.46685	0.343	0.185	0.000116896	LYVE1+ Mϕ
SULF2	7.6552e-30	1.45908	0.302	0.072	2.62979e-25	LYVE1+ Mϕ
ZNF267	9.07081e-12	1.45789	0.407	0.219	3.11609e-07	LYVE1+ Mϕ
ELL2	1.0879e-14	1.45757	0.465	0.25	3.73727e-10	LYVE1+ Mϕ
ZFP36L13	2.62153e-29	1.44953	0.756	0.437	9.00574e-25	LYVE1+ Mϕ
TMEM372	1.08697e-15	1.44425	0.302	0.111	3.73405e-11	LYVE1+ Mϕ
HIF1A2	1.22519e-20	1.44227	0.628	0.351	4.20891e-16	LYVE1+ Mϕ
LILRB42	1.86999e-24	1.43418	0.733	0.458	6.42399e-20	LYVE1+ Mϕ
CMKLR12	1.64547e-26	1.42352	0.36	0.106	5.65268e-22	LYVE1+ Mϕ
MXD11	1.35893e-21	1.42327	0.471	0.2	4.66832e-17	LYVE1+ Mϕ
ATP2B11	1.28916e-15	1.4166	0.669	0.457	4.42866e-11	LYVE1+ Mϕ
FILIP1L1	1.35352e-09	1.41503	0.523	0.35	4.64974e-05	LYVE1+ Mϕ
F13A11	6.29382e-33	1.39665	0.512	0.165	2.16212e-28	LYVE1+ Mϕ
WTAP1	3.10663e-08	1.39619	0.517	0.387	0.00106722	LYVE1+ Mϕ
MAP2K3	2.45626e-10	1.3921	0.384	0.21	8.438e-06	LYVE1+ Mϕ
MAFF	2.33369e-09	1.38403	0.355	0.194	8.01694e-05	LYVE1+ Mϕ
CYBRD11	4.57587e-09	1.37813	0.256	0.115	0.000157195	LYVE1+ Mϕ
PLEK1	1.26377e-18	1.36711	0.82	0.694	4.34141e-14	LYVE1+ Mϕ
CTSL1	5.54184e-25	1.3575	0.878	0.815	1.90379e-20	LYVE1+ Mϕ
PIM31	6.4604e-14	1.33062	0.529	0.318	2.21934e-09	LYVE1+ Mϕ
TET22	3.19312e-12	1.32685	0.424	0.219	1.09693e-07	LYVE1+ Mϕ
VAMP51	6.12674e-16	1.32374	0.634	0.418	2.10472e-11	LYVE1+ Mϕ
MIR3945HG1	0.00243637	1.31399	0.401	0.347	1	LYVE1+ Mϕ
ISG201	3.00022e-13	1.31142	0.297	0.118	1.03067e-08	LYVE1+ Mϕ
RARRES32	4.14245e-12	1.3095	0.564	0.362	1.42305e-07	LYVE1+ Mϕ
SLC40A11	1.29584e-12	1.28751	0.349	0.155	4.45161e-08	LYVE1+ Mϕ
STEAP3	0.000371934	1.28693	0.267	0.184	1	LYVE1+ Mϕ
PPP1R15B1	4.35964e-08	1.2788	0.453	0.321	0.00149767	LYVE1+ Mϕ
CD1801	1.99824e-06	1.27594	0.267	0.143	0.0686456	LYVE1+ Mϕ
RAB201	2.65691e-11	1.26494	0.581	0.38	9.12727e-07	LYVE1+ Mϕ
TNFRSF1B2	1.94836e-18	1.26215	0.576	0.314	6.69319e-14	LYVE1+ Mϕ
BCL2A11	4.00214e-07	1.25685	0.733	0.762	0.0137485	LYVE1+ Mϕ
NFKBIE	4.33885e-07	1.25374	0.273	0.146	0.0149053	LYVE1+ Mϕ
ABCA12	7.25208e-11	1.25198	0.372	0.189	2.49131e-06	LYVE1+ Mϕ
DIRC2	8.54242e-07	1.24931	0.273	0.15	0.0293458	LYVE1+ Mϕ
NRP22	1.44937e-06	1.24778	0.384	0.24	0.0497903	LYVE1+ Mϕ
SNX82	0.00832395	1.23488	0.337	0.272	1	LYVE1+ Mϕ
ME1	1.37669e-07	1.22946	0.314	0.174	0.00472935	LYVE1+ Mϕ
GPR1833	4.02345e-38	1.2266	0.733	0.291	1.38218e-33	LYVE1+ Mϕ
MCTP1	2.9643e-07	1.22603	0.32	0.178	0.0101833	LYVE1+ Mϕ
SH2B31	6.18021e-05	1.21726	0.395	0.286	1	LYVE1+ Mϕ
FOXO3	2.37781e-05	1.21301	0.349	0.232	0.81685	LYVE1+ Mϕ
NFAM11	4.76638e-09	1.21042	0.401	0.233	0.000163739	LYVE1+ Mϕ
SYAP1	6.21241e-05	1.20199	0.552	0.484	1	LYVE1+ Mϕ
RIPK21	4.03894e-14	1.19729	0.587	0.385	1.3875e-09	LYVE1+ Mϕ
GNA132	4.06817e-13	1.18236	0.471	0.254	1.39754e-08	LYVE1+ Mϕ
CFLAR1	2.71856e-13	1.18215	0.663	0.506	9.33908e-09	LYVE1+ Mϕ
ADAM151	6.29275e-06	1.17946	0.39	0.27	0.216175	LYVE1+ Mϕ
IL4I12	1.10116e-20	1.1752	0.424	0.162	3.78281e-16	LYVE1+ Mϕ
TTYH33	1.17808e-16	1.1748	0.512	0.252	4.04706e-12	LYVE1+ Mϕ
MKNK21	0.000545709	1.1717	0.343	0.253	1	LYVE1+ Mϕ
GRAMD1A	0.00015123	1.17098	0.314	0.212	1	LYVE1+ Mϕ
SNN	1.49234e-05	1.1691	0.314	0.195	0.512663	LYVE1+ Mϕ
REL2	2.01908e-10	1.16883	0.494	0.308	6.93616e-06	LYVE1+ Mϕ
RNF141	4.8823e-07	1.16765	0.331	0.193	0.0167722	LYVE1+ Mϕ
RGS22	1.88451e-29	1.1656	0.849	0.537	6.47385e-25	LYVE1+ Mϕ
EMB1	4.41871e-19	1.15973	0.36	0.129	1.51796e-14	LYVE1+ Mϕ
MTSS1	2.2067e-15	1.15027	0.256	0.083	7.58067e-11	LYVE1+ Mϕ
IRF11	7.89185e-11	1.14893	0.558	0.387	2.71109e-06	LYVE1+ Mϕ
RAP2B2	8.93316e-09	1.14693	0.523	0.344	0.000306881	LYVE1+ Mϕ
WWP12	8.71799e-07	1.14659	0.337	0.206	0.0299489	LYVE1+ Mϕ
PLAUR1	2.61268e-17	1.14195	0.849	0.837	8.97534e-13	LYVE1+ Mϕ
CEBPD2	1.3478e-32	1.13452	0.942	0.726	4.63008e-28	LYVE1+ Mϕ
BTG12	1.0793e-22	1.13428	0.89	0.834	3.70773e-18	LYVE1+ Mϕ
MAF2	6.97884e-12	1.13144	0.436	0.234	2.39744e-07	LYVE1+ Mϕ
NFKBIA1	1.55605e-28	1.12657	0.959	0.913	5.34551e-24	LYVE1+ Mϕ
ITGAM2	6.182e-13	1.12645	0.64	0.439	2.1237e-08	LYVE1+ Mϕ
NEDD9	6.46501e-08	1.1179	0.302	0.159	0.00222093	LYVE1+ Mϕ
RNF1451	2.37148e-09	1.11694	0.471	0.298	8.14675e-05	LYVE1+ Mϕ
ARRDC32	6.21944e-09	1.11448	0.407	0.238	0.000213657	LYVE1+ Mϕ
ZNF3312	1.14133e-08	1.11408	0.401	0.245	0.000392081	LYVE1+ Mϕ
LMNA2	2.95487e-12	1.11337	0.808	0.693	1.01509e-07	LYVE1+ Mϕ
ENTPD11	7.22223e-06	1.11045	0.273	0.151	0.248105	LYVE1+ Mϕ
FGD42	1.59414e-06	1.10874	0.384	0.249	0.0547635	LYVE1+ Mϕ
FPR32	2.12677e-15	1.10538	0.64	0.402	7.30609e-11	LYVE1+ Mϕ
FAM49A1	1.30595e-07	1.10177	0.355	0.206	0.00448634	LYVE1+ Mϕ
TLNRD1	3.46422e-05	1.10099	0.297	0.186	1	LYVE1+ Mϕ
TNIP1	0.000699968	1.09711	0.326	0.233	1	LYVE1+ Mϕ
MS4A6A3	1.8202e-31	1.09622	0.919	0.789	6.25292e-27	LYVE1+ Mϕ
EMP32	3.23678e-16	1.09527	0.924	0.953	1.11193e-11	LYVE1+ Mϕ
ATF51	2.94957e-10	1.091	0.36	0.181	1.01326e-05	LYVE1+ Mϕ
SRGN2	5.71523e-38	1.07964	0.988	0.97	1.96335e-33	LYVE1+ Mϕ
METTL7A1	1.04072e-08	1.07785	0.331	0.171	0.000357517	LYVE1+ Mϕ
PNPLA8	0.00538259	1.06837	0.378	0.305	1	LYVE1+ Mϕ
TRIB11	1.09257e-11	1.06647	0.605	0.394	3.75331e-07	LYVE1+ Mϕ
ATP1B3	2.14425e-11	1.06633	0.791	0.739	7.36616e-07	LYVE1+ Mϕ
AP1S21	1.65628e-12	1.06081	0.651	0.47	5.68981e-08	LYVE1+ Mϕ
C22	8.0431e-11	1.05548	0.634	0.482	2.76305e-06	LYVE1+ Mϕ
SFTPC1	5.90251e-17	1.05187	0.349	0.65	2.02769e-12	LYVE1+ Mϕ
TSPAN42	4.79381e-13	1.05144	0.663	0.52	1.64682e-08	LYVE1+ Mϕ
CD1631	1.64472e-21	1.04823	0.895	0.797	5.6501e-17	LYVE1+ Mϕ
RHBDF22	3.89096e-09	1.04423	0.471	0.293	0.000133666	LYVE1+ Mϕ
PELI12	2.92932e-07	1.04288	0.442	0.296	0.0100631	LYVE1+ Mϕ
CTTNBP2NL2	0.0075356	1.04283	0.314	0.244	1	LYVE1+ Mϕ
USP12	0.000263457	1.04134	0.291	0.193	1	LYVE1+ Mϕ
IL6ST2	2.68444e-05	1.04116	0.366	0.26	0.922185	LYVE1+ Mϕ
NR4A22	2.35213e-18	1.03845	0.529	0.26	8.08027e-14	LYVE1+ Mϕ
BMP2K2	0.000859724	1.03724	0.326	0.23	1	LYVE1+ Mϕ
PRNP1	1.19951e-12	1.01236	0.703	0.58	4.12066e-08	LYVE1+ Mϕ
GBP51	0.000335913	1.00398	0.326	0.228	1	LYVE1+ Mϕ
TAP11	6.57e-07	1.0038	0.523	0.384	0.0225699	LYVE1+ Mϕ
CCL5	3.07071e-07	1.00366	0.343	0.204	0.0105488	LYVE1+ Mϕ
SPC25	0	7.73203	0.276	0.002	0	MKI67+ Mϕ
DLGAP5	0	7.68408	0.279	0.003	0	MKI67+ Mϕ
ASPM	0	7.57525	0.299	0.005	0	MKI67+ Mϕ
MKI67	0	7.50101	0.548	0.014	0	MKI67+ Mϕ
TOP2A	0	7.37165	0.513	0.015	0	MKI67+ Mϕ
RRM2	0	7.36539	0.384	0.008	0	MKI67+ Mϕ
CKAP2L	0	7.32085	0.299	0.004	0	MKI67+ Mϕ
GTSE1	0	7.22775	0.295	0.004	0	MKI67+ Mϕ
UBE2C	0	7.17515	0.439	0.016	0	MKI67+ Mϕ
NCAPG	0	7.14203	0.358	0.006	0	MKI67+ Mϕ
MYBL2	0	7.10323	0.262	0.004	0	MKI67+ Mϕ
BIRC5	0	7.09965	0.404	0.008	0	MKI67+ Mϕ
TYMS	0	7.07924	0.54	0.016	0	MKI67+ Mϕ
TPX2	0	7.0593	0.42	0.012	0	MKI67+ Mϕ
ANLN	0	6.98492	0.327	0.006	0	MKI67+ Mϕ
CDC20	0	6.92525	0.306	0.008	0	MKI67+ Mϕ
AURKB	0	6.9208	0.284	0.005	0	MKI67+ Mϕ
HMMR	0	6.88301	0.344	0.008	0	MKI67+ Mϕ
FAM111B	0	6.84128	0.295	0.006	0	MKI67+ Mϕ
CEP55	0	6.73417	0.438	0.011	0	MKI67+ Mϕ
CCNA2	0	6.6918	0.32	0.007	0	MKI67+ Mϕ
PLK1	0	6.63119	0.251	0.008	0	MKI67+ Mϕ
PKMYT1	0	6.60585	0.334	0.007	0	MKI67+ Mϕ
PCLAF	0	6.54687	0.586	0.023	0	MKI67+ Mϕ
NUF2	0	6.50319	0.316	0.008	0	MKI67+ Mϕ
CDCA3	0	6.50256	0.254	0.006	0	MKI67+ Mϕ
ESCO2	0	6.4755	0.32	0.008	0	MKI67+ Mϕ
MND1	0	6.44298	0.268	0.005	0	MKI67+ Mϕ
KIFC1	0	6.39538	0.319	0.008	0	MKI67+ Mϕ
NDC80	0	6.3402	0.305	0.007	0	MKI67+ Mϕ
CENPM	0	6.3158	0.479	0.017	0	MKI67+ Mϕ
SKA3	0	6.23312	0.252	0.005	0	MKI67+ Mϕ
CDK1	0	6.22528	0.464	0.021	0	MKI67+ Mϕ
KIF11	0	6.2094	0.323	0.009	0	MKI67+ Mϕ
SGO1	0	6.1391	0.265	0.006	0	MKI67+ Mϕ
NCAPH	0	6.08621	0.334	0.009	0	MKI67+ Mϕ
KIF2C	0	6.03642	0.405	0.019	0	MKI67+ Mϕ
MELK	0	5.981	0.272	0.008	0	MKI67+ Mϕ
CCNB2	0	5.95663	0.361	0.018	0	MKI67+ Mϕ
TROAP	0	5.9347	0.27	0.008	0	MKI67+ Mϕ
CDKN3	0	5.92959	0.425	0.024	0	MKI67+ Mϕ
NUSAP1	0	5.92761	0.581	0.057	0	MKI67+ Mϕ
CENPF	0	5.89271	0.481	0.037	0	MKI67+ Mϕ
KNL1	0	5.8893	0.294	0.009	0	MKI67+ Mϕ
TK1	0	5.69212	0.601	0.046	0	MKI67+ Mϕ
CDT1	0	5.6901	0.336	0.011	0	MKI67+ Mϕ
CLSPN	0	5.64044	0.373	0.013	0	MKI67+ Mϕ
BUB1	0	5.62383	0.29	0.012	0	MKI67+ Mϕ
ASF1B	0	5.55865	0.387	0.016	0	MKI67+ Mϕ
CDCA8	0	5.55512	0.305	0.015	0	MKI67+ Mϕ
MAD2L1	0	5.39298	0.41	0.022	0	MKI67+ Mϕ
GINS2	0	5.32358	0.307	0.015	0	MKI67+ Mϕ
HELLS	0	5.26566	0.263	0.013	0	MKI67+ Mϕ
SHCBP1	0	5.11129	0.281	0.011	0	MKI67+ Mϕ
TCF19	0	5.10112	0.33	0.017	0	MKI67+ Mϕ
CCNB1	0	5.04713	0.324	0.039	0	MKI67+ Mϕ
PTTG1	0	4.9112	0.487	0.086	0	MKI67+ Mϕ
CENPK	0	4.8176	0.433	0.031	0	MKI67+ Mϕ
FANCI	0	4.63844	0.305	0.023	0	MKI67+ Mϕ
CENPU	0	4.56576	0.457	0.043	0	MKI67+ Mϕ
ZWINT	0	4.45132	0.444	0.049	0	MKI67+ Mϕ
ORC6	0	4.44585	0.266	0.019	0	MKI67+ Mϕ
FBXO5	0	4.25719	0.265	0.03	0	MKI67+ Mϕ
UBE2T	0	4.2263	0.364	0.043	0	MKI67+ Mϕ
ATAD2	0	4.20931	0.473	0.063	0	MKI67+ Mϕ
MCM2	0	4.19575	0.378	0.043	0	MKI67+ Mϕ
HIST1H4C	0	4.10413	0.77	0.445	0	MKI67+ Mϕ
HIST1H1D	0	4.09391	0.329	0.054	0	MKI67+ Mϕ
RAD51AP1	0	4.06015	0.425	0.055	0	MKI67+ Mϕ
NKG7	4.74912e-96	3.99741	0.25	0.172	1.63146e-91	MKI67+ Mϕ
EZH2	0	3.96137	0.451	0.077	0	MKI67+ Mϕ
MCM7	0	3.94353	0.488	0.076	0	MKI67+ Mϕ
CCL51	8.49731e-154	3.91932	0.3	0.195	2.91908e-149	MKI67+ Mϕ
NCAPG2	0	3.8678	0.283	0.033	0	MKI67+ Mϕ
CCDC34	0	3.83143	0.268	0.032	0	MKI67+ Mϕ
AURKA	0	3.82906	0.301	0.05	0	MKI67+ Mϕ
FEN1	0	3.80379	0.364	0.054	0	MKI67+ Mϕ
SGO2	0	3.7866	0.296	0.043	0	MKI67+ Mϕ
CENPE	0	3.72225	0.303	0.051	0	MKI67+ Mϕ
RACGAP1	0	3.68585	0.297	0.047	0	MKI67+ Mϕ
LMNB1	0	3.6313	0.455	0.073	0	MKI67+ Mϕ
GGH	0	3.58755	0.427	0.072	0	MKI67+ Mϕ
TMEM106C	0	3.56462	0.473	0.104	0	MKI67+ Mϕ
MCM4	0	3.52386	0.418	0.081	0	MKI67+ Mϕ
BRCA1	0	3.49195	0.269	0.037	0	MKI67+ Mϕ
KIF20B	0	3.45072	0.338	0.056	0	MKI67+ Mϕ
DHFR	0	3.38462	0.326	0.06	0	MKI67+ Mϕ
SMC4	0	3.37673	0.558	0.153	0	MKI67+ Mϕ
WDR34	0	3.33824	0.327	0.061	0	MKI67+ Mϕ
STMN1	0	3.32491	0.847	0.512	0	MKI67+ Mϕ
ATAD5	0	3.32332	0.274	0.046	0	MKI67+ Mϕ
SPDL1	0	3.3181	0.271	0.046	0	MKI67+ Mϕ
CENPN	0	3.30591	0.348	0.063	0	MKI67+ Mϕ
H2AFX	0	3.2675	0.42	0.1	0	MKI67+ Mϕ
PHF19	0	3.24604	0.404	0.059	0	MKI67+ Mϕ
CDKN2C	0	3.23931	0.28	0.051	0	MKI67+ Mϕ
HMGB3	0	3.18929	0.418	0.101	0	MKI67+ Mϕ
RFC4	0	3.18833	0.283	0.049	0	MKI67+ Mϕ
MCM6	0	3.09943	0.318	0.068	0	MKI67+ Mϕ
LIG1	0	3.02571	0.31	0.069	0	MKI67+ Mϕ
NCAPD2	0	3.01503	0.297	0.065	0	MKI67+ Mϕ
MCM3	0	3.01294	0.491	0.172	0	MKI67+ Mϕ
PCNA	0	2.96553	0.585	0.279	0	MKI67+ Mϕ
BARD1	0	2.94504	0.292	0.057	0	MKI67+ Mϕ
DNAJC9	0	2.92125	0.535	0.176	0	MKI67+ Mϕ
KPNA2	0	2.9092	0.483	0.228	0	MKI67+ Mϕ
PRIM1	0	2.90122	0.319	0.07	0	MKI67+ Mϕ
RRM1	0	2.87355	0.439	0.13	0	MKI67+ Mϕ
CENPH	0	2.85592	0.271	0.061	0	MKI67+ Mϕ
SMC2	0	2.82342	0.517	0.159	0	MKI67+ Mϕ
GMNN	0	2.80337	0.412	0.112	0	MKI67+ Mϕ
HMGB21	0	2.79278	0.754	0.453	0	MKI67+ Mϕ
HIST1H1E	0	2.79062	0.374	0.163	0	MKI67+ Mϕ
CKAP2	0	2.75774	0.459	0.169	0	MKI67+ Mϕ
CKS2	0	2.74787	0.485	0.157	0	MKI67+ Mϕ
CKS1B	0	2.74354	0.583	0.238	0	MKI67+ Mϕ
CENPW	0	2.72536	0.499	0.173	0	MKI67+ Mϕ
NCAPD3	0	2.70491	0.293	0.075	0	MKI67+ Mϕ
SKA2	0	2.69764	0.405	0.11	0	MKI67+ Mϕ
CARHSP1	0	2.67785	0.471	0.154	0	MKI67+ Mϕ
NRM	0	2.67346	0.305	0.067	0	MKI67+ Mϕ
DTYMK	0	2.64405	0.509	0.189	0	MKI67+ Mϕ
BRCA2	0	2.62386	0.299	0.074	0	MKI67+ Mϕ
C19orf48	0	2.54315	0.313	0.081	0	MKI67+ Mϕ
UBE2S	0	2.51402	0.463	0.218	0	MKI67+ Mϕ
ITGB3BP	0	2.50415	0.32	0.084	0	MKI67+ Mϕ
SAC3D1	0	2.48649	0.344	0.136	0	MKI67+ Mϕ
H2AFZ	0	2.46354	0.882	0.778	0	MKI67+ Mϕ
CBX5	0	2.46268	0.35	0.107	0	MKI67+ Mϕ
NSD2	0	2.43314	0.325	0.1	0	MKI67+ Mϕ
TACC3	0	2.41763	0.364	0.116	0	MKI67+ Mϕ
PSIP1	0	2.38917	0.451	0.172	0	MKI67+ Mϕ
TMPO1	0	2.37825	0.604	0.264	0	MKI67+ Mϕ
ANP32E	0	2.33077	0.516	0.258	0	MKI67+ Mϕ
KIF22	0	2.32883	0.446	0.159	0	MKI67+ Mϕ
HIRIP3	0	2.32053	0.296	0.095	0	MKI67+ Mϕ
USP1	0	2.27219	0.449	0.177	0	MKI67+ Mϕ
TUBB	0	2.26131	0.86	0.767	0	MKI67+ Mϕ
MCM5	0	2.25765	0.464	0.202	0	MKI67+ Mϕ
VRK1	0	2.23889	0.343	0.112	0	MKI67+ Mϕ
NASP	0	2.19248	0.503	0.211	0	MKI67+ Mϕ
IGLC22	2.50544e-18	2.1705	0.27	0.231	8.60694e-14	MKI67+ Mϕ
HIST1H1C	0	2.16739	0.452	0.218	0	MKI67+ Mϕ
IDH21	0	2.13284	0.549	0.27	0	MKI67+ Mϕ
MSH2	0	2.12459	0.298	0.119	0	MKI67+ Mϕ
DBF4	0	2.08603	0.302	0.121	0	MKI67+ Mϕ
HMGN2	0	2.07253	0.723	0.554	0	MKI67+ Mϕ
KNSTRN	0	2.06682	0.26	0.11	0	MKI67+ Mϕ
MZT2A	0	2.04553	0.507	0.25	0	MKI67+ Mϕ
FAM111A	0	2.02246	0.531	0.291	0	MKI67+ Mϕ
H2AFV	0	2.01394	0.779	0.637	0	MKI67+ Mϕ
LRR1	0	2.00264	0.25	0.093	0	MKI67+ Mϕ
BCL2L12	0	1.99151	0.257	0.09	0	MKI67+ Mϕ
HMGB1P5	0	1.97465	0.31	0.127	0	MKI67+ Mϕ
NUDT1	0	1.96978	0.45	0.191	0	MKI67+ Mϕ
CDKN2D	1.86879e-277	1.96903	0.26	0.121	6.41985e-273	MKI67+ Mϕ
RPA3	0	1.9193	0.592	0.358	0	MKI67+ Mϕ
SLC2A4RG	0	1.85316	0.268	0.114	0	MKI67+ Mϕ
SVIP	9.74454e-252	1.84328	0.252	0.118	3.34754e-247	MKI67+ Mϕ
DUT	0	1.84079	0.671	0.53	0	MKI67+ Mϕ
BTG31	0	1.83206	0.388	0.19	0	MKI67+ Mϕ
PAQR4	0	1.83057	0.256	0.101	0	MKI67+ Mϕ
TUBG1	0	1.82578	0.382	0.191	0	MKI67+ Mϕ
HMGB1	0	1.82496	0.904	0.906	0	MKI67+ Mϕ
IFI27L1	0	1.81807	0.292	0.128	0	MKI67+ Mϕ
MSH6	0	1.79035	0.257	0.106	0	MKI67+ Mϕ
SAE1	0	1.78763	0.389	0.186	0	MKI67+ Mϕ
TEX30	0	1.78289	0.27	0.113	0	MKI67+ Mϕ
MAD2L2	0	1.77269	0.356	0.174	0	MKI67+ Mϕ
TOPBP1	0	1.7716	0.315	0.133	0	MKI67+ Mϕ
IGKC1	1.47785e-15	1.76558	0.374	0.347	5.07684e-11	MKI67+ Mϕ
PMM1	0	1.76369	0.319	0.136	0	MKI67+ Mϕ
DNMT11	0	1.75653	0.636	0.425	0	MKI67+ Mϕ
NUCB2	0	1.74732	0.553	0.359	0	MKI67+ Mϕ
RAD21	0	1.74068	0.591	0.413	0	MKI67+ Mϕ
PAFAH1B3	1.59106e-298	1.73985	0.262	0.115	5.46576e-294	MKI67+ Mϕ
TFDP1	0	1.72564	0.451	0.231	0	MKI67+ Mϕ
DEK	0	1.72394	0.788	0.672	0	MKI67+ Mϕ
SLC1A4	0	1.7239	0.266	0.104	0	MKI67+ Mϕ
PAICS	1.13687e-293	1.7085	0.271	0.123	3.9055e-289	MKI67+ Mϕ
NUCKS11	0	1.70832	0.819	0.736	0	MKI67+ Mϕ
CENPX	0	1.6949	0.602	0.443	0	MKI67+ Mϕ
LBR	2.71223e-287	1.6948	0.354	0.188	9.31733e-283	MKI67+ Mϕ
CYTOR	5.56268e-282	1.68821	0.352	0.187	1.91095e-277	MKI67+ Mϕ
STK17A	3.20146e-67	1.66664	0.25	0.18	1.0998e-62	MKI67+ Mϕ
RBBP7	0	1.63307	0.489	0.288	0	MKI67+ Mϕ
FADS1	0	1.62144	0.361	0.168	0	MKI67+ Mϕ
TUBA1B	0	1.61348	0.943	0.942	0	MKI67+ Mϕ
MZT2B	0	1.61193	0.722	0.577	0	MKI67+ Mϕ
CCDC167	1.6949e-241	1.60557	0.365	0.21	5.8225e-237	MKI67+ Mϕ
BRI3BP	8.47929e-264	1.59847	0.253	0.115	2.91289e-259	MKI67+ Mϕ
DCK1	0	1.59495	0.425	0.221	0	MKI67+ Mϕ
KIF2A	6.97519e-210	1.59388	0.292	0.157	2.39619e-205	MKI67+ Mϕ
RANBP1	0	1.59135	0.632	0.472	0	MKI67+ Mϕ
BUB3	0	1.58862	0.601	0.434	0	MKI67+ Mϕ
DDX39A	0	1.58217	0.481	0.3	0	MKI67+ Mϕ
SLBP	7.18661e-271	1.58076	0.462	0.317	2.46882e-266	MKI67+ Mϕ
GMPS	1.67658e-262	1.5721	0.334	0.178	5.75957e-258	MKI67+ Mϕ
RBBP8	1.8141e-266	1.56936	0.31	0.158	6.23196e-262	MKI67+ Mϕ
ACYP1	3.21594e-228	1.56456	0.27	0.135	1.10477e-223	MKI67+ Mϕ
CKAP5	1.18052e-200	1.56136	0.371	0.234	4.05542e-196	MKI67+ Mϕ
TUBB4B	0	1.55765	0.683	0.581	0	MKI67+ Mϕ
EXOSC8	0	1.55507	0.472	0.279	0	MKI67+ Mϕ
PRDX2	5.37881e-110	1.5415	0.31	0.214	1.84778e-105	MKI67+ Mϕ
SNRNP25	1.76802e-297	1.54134	0.392	0.222	6.0737e-293	MKI67+ Mϕ
CCDC14	5.3608e-197	1.49329	0.253	0.13	1.8416e-192	MKI67+ Mϕ
MZT1	2.94315e-244	1.48768	0.348	0.197	1.01106e-239	MKI67+ Mϕ
POLD3	3.61788e-232	1.47621	0.358	0.208	1.24285e-227	MKI67+ Mϕ
PAXX2	4.92522e-220	1.47107	0.43	0.277	1.69196e-215	MKI67+ Mϕ
CDK5RAP2	1.13848e-153	1.46816	0.264	0.15	3.91102e-149	MKI67+ Mϕ
SMC3	2.0745e-304	1.46573	0.523	0.358	7.12652e-300	MKI67+ Mϕ
POLD2	4.62762e-211	1.46286	0.287	0.152	1.58973e-206	MKI67+ Mϕ
SIVA1	0	1.46257	0.639	0.511	0	MKI67+ Mϕ
ACTL6A	2.41557e-223	1.44868	0.295	0.155	8.29822e-219	MKI67+ Mϕ
PARP11	7.65689e-281	1.44475	0.531	0.381	2.63037e-276	MKI67+ Mϕ
PRPS2	1.12174e-228	1.4323	0.277	0.139	3.8535e-224	MKI67+ Mϕ
NAP1L4	6.13047e-253	1.43015	0.441	0.277	2.106e-248	MKI67+ Mϕ
SUZ121	2.40965e-275	1.42688	0.435	0.265	8.27787e-271	MKI67+ Mϕ
HAUS1	3.9098e-237	1.41252	0.385	0.229	1.34313e-232	MKI67+ Mϕ
ANP32B	0	1.38556	0.754	0.681	0	MKI67+ Mϕ
SMC1A	1.12038e-275	1.38486	0.523	0.37	3.84885e-271	MKI67+ Mϕ
CD691	7.8633e-62	1.38282	0.357	0.285	2.70128e-57	MKI67+ Mϕ
AC106795.1	1.19536e-220	1.3654	0.303	0.161	4.10642e-216	MKI67+ Mϕ
HPRT1	9.58881e-242	1.3627	0.439	0.284	3.29404e-237	MKI67+ Mϕ
ASRGL1	6.11805e-200	1.35869	0.377	0.235	2.10174e-195	MKI67+ Mϕ
SSRP1	9.12182e-216	1.35676	0.38	0.231	3.13362e-211	MKI67+ Mϕ
CEP57	2.70865e-206	1.35518	0.338	0.195	9.30504e-202	MKI67+ Mϕ
ALYREF	1.64404e-198	1.35503	0.404	0.261	5.64777e-194	MKI67+ Mϕ
YEATS4	3.36172e-195	1.35219	0.354	0.213	1.15485e-190	MKI67+ Mϕ
CSE1L	9.8676e-209	1.34852	0.329	0.187	3.38981e-204	MKI67+ Mϕ
EBP	2.66537e-159	1.34331	0.337	0.212	9.15636e-155	MKI67+ Mϕ
CORO1A2	2.81925e-171	1.33416	0.374	0.241	9.68497e-167	MKI67+ Mϕ
ACAT2	1.64482e-186	1.3248	0.278	0.151	5.65046e-182	MKI67+ Mϕ
ZDHHC12	1.12963e-246	1.323	0.556	0.433	3.88061e-242	MKI67+ Mϕ
LSM5	6.37493e-260	1.32299	0.494	0.335	2.18998e-255	MKI67+ Mϕ
CDK41	2.43454e-220	1.31315	0.423	0.275	8.36338e-216	MKI67+ Mϕ
TPGS2	9.83507e-192	1.3129	0.361	0.22	3.37864e-187	MKI67+ Mϕ
RFC1	2.67063e-167	1.31156	0.358	0.226	9.17443e-163	MKI67+ Mϕ
SHMT2	1.84231e-177	1.27834	0.318	0.187	6.32888e-173	MKI67+ Mϕ
SMCHD11	3.05764e-95	1.27248	0.355	0.252	1.05039e-90	MKI67+ Mϕ
PPIH	2.51772e-145	1.26881	0.27	0.156	8.64911e-141	MKI67+ Mϕ
TUBA1C1	1.69708e-234	1.26403	0.673	0.624	5.82997e-230	MKI67+ Mϕ
RPA1	6.22983e-168	1.26135	0.27	0.149	2.14013e-163	MKI67+ Mϕ
CDCA7L	1.13306e-134	1.25777	0.281	0.171	3.89242e-130	MKI67+ Mϕ
PLP21	0	1.25413	0.664	0.545	0	MKI67+ Mϕ
NUDT21	1.73289e-162	1.23417	0.385	0.256	5.95301e-158	MKI67+ Mϕ
ICMT	1.34571e-139	1.22375	0.306	0.191	4.62291e-135	MKI67+ Mϕ
HAT1	1.16957e-196	1.22187	0.478	0.351	4.01781e-192	MKI67+ Mϕ
PPP5C	1.68507e-137	1.22035	0.28	0.167	5.78872e-133	MKI67+ Mϕ
2024-09-06	2.28613e-49	1.20921	0.332	0.267	7.85355e-45	MKI67+ Mϕ
RAN	0	1.20709	0.792	0.775	0	MKI67+ Mϕ
H1FX2	1.02004e-249	1.20671	0.621	0.499	3.50415e-245	MKI67+ Mϕ
ARL6IP1	3.35177e-81	1.18472	0.616	0.613	1.15143e-76	MKI67+ Mϕ
SUPT16H	9.15191e-168	1.18248	0.514	0.398	3.14395e-163	MKI67+ Mϕ
BRD8	1.14817e-69	1.18152	0.264	0.185	3.94429e-65	MKI67+ Mϕ
CENPC	6.7408e-87	1.17926	0.272	0.181	2.31567e-82	MKI67+ Mϕ
IGHA12	7.3765e-15	1.17793	0.349	0.315	2.53405e-10	MKI67+ Mϕ
SNRPA2	2.66023e-158	1.17274	0.378	0.247	9.13869e-154	MKI67+ Mϕ
RPA2	1.50381e-170	1.1717	0.419	0.286	5.16605e-166	MKI67+ Mϕ
CFAP20	3.73588e-115	1.17142	0.26	0.158	1.28339e-110	MKI67+ Mϕ
CBX11	3.58187e-166	1.1695	0.384	0.249	1.23048e-161	MKI67+ Mϕ
LSM4	1.45768e-305	1.16604	0.642	0.552	5.00755e-301	MKI67+ Mϕ
HADH	1.1458e-137	1.16338	0.431	0.319	3.93616e-133	MKI67+ Mϕ
NRGN	6.9393e-238	1.16288	0.306	0.156	2.38386e-233	MKI67+ Mϕ
LSM2	3.40763e-184	1.16177	0.489	0.357	1.17062e-179	MKI67+ Mϕ
MGME1	1.05992e-118	1.15177	0.266	0.162	3.64113e-114	MKI67+ Mϕ
HNRNPAB	1.22571e-235	1.14751	0.615	0.535	4.21069e-231	MKI67+ Mϕ
POLE3	3.83434e-204	1.13785	0.43	0.281	1.31721e-199	MKI67+ Mϕ
COMMD4	2.75616e-153	1.13601	0.49	0.38	9.46825e-149	MKI67+ Mϕ
SNRPB	0	1.13161	0.695	0.638	0	MKI67+ Mϕ
RHNO1	2.20197e-131	1.13039	0.262	0.154	7.56442e-127	MKI67+ Mϕ
HMGN1	0	1.12832	0.711	0.641	0	MKI67+ Mϕ
PTMA1	0	1.12697	0.971	0.992	0	MKI67+ Mϕ
C12orf571	4.51081e-97	1.1245	0.404	0.306	1.5496e-92	MKI67+ Mϕ
FDPS	8.40047e-146	1.10214	0.452	0.325	2.88581e-141	MKI67+ Mϕ
RFC2	6.04903e-144	1.10107	0.377	0.255	2.07802e-139	MKI67+ Mϕ
HERC5	5.83538e-76	1.09846	0.323	0.239	2.00463e-71	MKI67+ Mϕ
TMEM1091	5.63122e-164	1.09671	0.486	0.366	1.93449e-159	MKI67+ Mϕ
PTMAP2	1.00701e-136	1.08145	0.413	0.292	3.45939e-132	MKI67+ Mϕ
ADD3	8.6332e-50	1.07681	0.26	0.193	2.96576e-45	MKI67+ Mϕ
ARPC5L	1.32122e-77	1.07666	0.424	0.34	4.53878e-73	MKI67+ Mϕ
GGCT1	1.88082e-110	1.06409	0.365	0.259	6.46119e-106	MKI67+ Mϕ
RASSF1	9.50423e-91	1.06338	0.295	0.198	3.26499e-86	MKI67+ Mϕ
ORC3	1.28761e-74	1.06019	0.3	0.212	4.42333e-70	MKI67+ Mϕ
HMGA11	3.79409e-113	1.05773	0.444	0.343	1.30338e-108	MKI67+ Mϕ
MAZ	5.49994e-93	1.05343	0.362	0.262	1.88939e-88	MKI67+ Mϕ
EXOSC9	6.78685e-98	1.05291	0.298	0.198	2.33149e-93	MKI67+ Mϕ
IL2RG	4.39917e-25	1.04299	0.527	0.506	1.51125e-20	MKI67+ Mϕ
SRSF10	5.81156e-137	1.04206	0.533	0.434	1.99645e-132	MKI67+ Mϕ
MAGOHB	1.5866e-111	1.04188	0.342	0.232	5.45044e-107	MKI67+ Mϕ
PRPSAP1	3.41667e-69	1.04162	0.276	0.195	1.17373e-64	MKI67+ Mϕ
IGFBP72	1.86052e-55	1.04046	0.288	0.214	6.39144e-51	MKI67+ Mϕ
RUVBL2	1.96126e-96	1.03919	0.328	0.228	6.73753e-92	MKI67+ Mϕ
SNRPD1	2.02988e-200	1.03447	0.636	0.57	6.97326e-196	MKI67+ Mϕ
PRKDC1	2.06614e-87	1.0222	0.394	0.301	7.09782e-83	MKI67+ Mϕ
HSPB111	1.01687e-109	1.01974	0.483	0.389	3.49325e-105	MKI67+ Mϕ
BAZ1B1	1.69642e-83	1.01637	0.362	0.266	5.82772e-79	MKI67+ Mϕ
ELOVL5	4.11599e-86	1.01618	0.343	0.245	1.41397e-81	MKI67+ Mϕ
OIP5-AS1	2.57088e-83	1.01385	0.292	0.198	8.83173e-79	MKI67+ Mϕ
KIAA15512	0.00210158	1.01122	0.331	0.326	1	MKI67+ Mϕ
ILF2	4.02368e-141	1.00773	0.56	0.468	1.38225e-136	MKI67+ Mϕ
IMPDH2	2.31024e-124	1.00563	0.331	0.216	7.93635e-120	MKI67+ Mϕ

## Sheet: Table S7
Table S7. Differentially expressed gene between different DC subtypes
gene	p_val	avg_log2FC	pct.1	pct.2	p_val_adj	cluster
C1orf54	0	3.02301	0.944	0.292	0	CLEC9A+ cDC1
DNASE1L3	0	2.6138	0.785	0.053	0	CLEC9A+ cDC1
WDFY4	0	2.56641	0.877	0.104	0	CLEC9A+ cDC1
CLEC9A	0	2.41038	0.812	0.02	0	CLEC9A+ cDC1
CPNE3	0	2.34156	0.862	0.208	0	CLEC9A+ cDC1
IDO1	0	2.02143	0.672	0.074	0	CLEC9A+ cDC1
SLAMF7	0	1.89344	0.81	0.151	0	CLEC9A+ cDC1
CADM1	0	1.78008	0.67	0.03	0	CLEC9A+ cDC1
XCR1	0	1.67138	0.547	0.001	0	CLEC9A+ cDC1
CLNK	0	1.26745	0.463	0.019	0	CLEC9A+ cDC1
SNX22	0	1.25516	0.432	0.023	0	CLEC9A+ cDC1
RAB7B	0	1.18257	0.455	0.026	0	CLEC9A+ cDC1
CPVL	3.28328e-263	2.65464	0.983	0.687	1.12791e-258	CLEC9A+ cDC1
SNX3	6.71974e-243	2.1963	0.979	0.736	2.30843e-238	CLEC9A+ cDC1
IRF8	7.3803e-238	2.06819	0.929	0.374	2.53536e-233	CLEC9A+ cDC1
BATF3	1.07156e-233	1.57702	0.643	0.124	3.68113e-229	CLEC9A+ cDC1
CD226	2.26098e-230	1.15357	0.478	0.062	7.76716e-226	CLEC9A+ cDC1
VAC14	4.32762e-214	1.17557	0.511	0.08	1.48667e-209	CLEC9A+ cDC1
CCND1	9.68863e-214	1.51492	0.526	0.087	3.32834e-209	CLEC9A+ cDC1
CST3	1.49586e-213	1.92311	0.998	0.991	5.13872e-209	CLEC9A+ cDC1
NAPSB	9.18682e-205	1.75548	0.983	0.747	3.15595e-200	CLEC9A+ cDC1
MPEG1	9.06694e-155	1.51252	0.689	0.208	3.11477e-150	CLEC9A+ cDC1
SHTN1	1.28474e-149	1.49128	0.816	0.364	4.41346e-145	CLEC9A+ cDC1
HLA-B	3.3916e-148	1.17039	0.99	0.94	1.16512e-143	CLEC9A+ cDC1
ACTG1	4.51249e-140	1.12293	0.983	0.936	1.55018e-135	CLEC9A+ cDC1
NAAA	1.36071e-139	1.60126	0.814	0.383	4.67444e-135	CLEC9A+ cDC1
TACSTD2	2.42644e-137	1.37812	0.643	0.18	8.33554e-133	CLEC9A+ cDC1
S100A10	1.76478e-134	1.17419	0.994	0.896	6.06253e-130	CLEC9A+ cDC1
TAP1	5.83715e-132	1.4286	0.783	0.344	2.00524e-127	CLEC9A+ cDC1
ID2	9.2452e-130	1.54615	0.946	0.654	3.176e-125	CLEC9A+ cDC1
LGALS2	2.39185e-129	1.6856	0.806	0.385	8.21674e-125	CLEC9A+ cDC1
WFDC21P	9.31958e-129	1.58262	0.887	0.406	3.20156e-124	CLEC9A+ cDC1
CYB5R3	1.18453e-120	1.23339	0.772	0.364	4.06921e-116	CLEC9A+ cDC1
NAP1L1	9.93906e-118	1.38086	0.908	0.624	3.41437e-113	CLEC9A+ cDC1
PPT1	5.24879e-113	1.22065	0.916	0.691	1.80312e-108	CLEC9A+ cDC1
HLA-DOB	5.46894e-112	1.1431	0.633	0.221	1.87875e-107	CLEC9A+ cDC1
FNBP1	5.66334e-106	1.28273	0.777	0.408	1.94553e-101	CLEC9A+ cDC1
LSP1	8.74916e-105	1.0613	0.939	0.786	3.0056e-100	CLEC9A+ cDC1
PTPRE	1.32237e-100	1.2492	0.779	0.398	4.54273e-96	CLEC9A+ cDC1
RGCC	1.88877e-99	1.35059	0.889	0.496	6.48849e-95	CLEC9A+ cDC1
BASP1	1.4822e-96	1.14445	0.841	0.496	5.09181e-92	CLEC9A+ cDC1
ASAP1	1.40931e-95	1.12909	0.637	0.262	4.84142e-91	CLEC9A+ cDC1
ANPEP	2.12881e-95	1.06915	0.603	0.222	7.31309e-91	CLEC9A+ cDC1
AHNAK	6.47639e-92	1.27767	0.848	0.537	2.22483e-87	CLEC9A+ cDC1
VMO1	1.18615e-87	1.23764	0.382	0.097	4.07477e-83	CLEC9A+ cDC1
ST3GAL5	5.59377e-79	1.07296	0.545	0.217	1.92163e-74	CLEC9A+ cDC1
WARS	5.34498e-78	1.27742	0.718	0.379	1.83616e-73	CLEC9A+ cDC1
RAB32	1.4069e-71	1.07664	0.793	0.491	4.83314e-67	CLEC9A+ cDC1
DUSP4	1.2552e-69	1.00499	0.407	0.127	4.31199e-65	CLEC9A+ cDC1
TXN	1.03114e-57	1.42441	0.902	0.711	3.54227e-53	CLEC9A+ cDC1
TNF	1.58607e-34	1.0569	0.514	0.278	5.44864e-30	CLEC9A+ cDC1
FCGR2A	9.22804e-301	2.28009	0.745	0.087	3.17011e-296	CD1C+ cDC2
FCGR2B	4.18978e-288	2.55876	0.708	0.049	1.43932e-283	CD1C+ cDC2
YWHAH	4.23163e-283	2.18177	0.867	0.487	1.45369e-278	CD1C+ cDC2
CEBPD	1.79595e-273	2.16285	0.87	0.411	6.16962e-269	CD1C+ cDC2
IGSF6	1.13874e-266	1.80648	0.853	0.339	3.9119e-262	CD1C+ cDC2
CD1C	3.25518e-246	2.18023	0.723	0.113	1.11825e-241	CD1C+ cDC2
CD1E	1.23477e-231	2.23864	0.595	0.014	4.2418e-227	CD1C+ cDC2
AIF1	1.6528e-229	1.40485	0.93	0.619	5.67787e-225	CD1C+ cDC2
SGK1	4.06789e-222	1.98364	0.833	0.426	1.39744e-217	CD1C+ cDC2
CTSH	4.39784e-216	1.38166	0.871	0.516	1.51079e-211	CD1C+ cDC2
TYROBP	6.86063e-215	1.05009	0.973	0.889	2.35683e-210	CD1C+ cDC2
LST1	2.29186e-209	1.37254	0.892	0.494	7.87324e-205	CD1C+ cDC2
CLEC10A	1.36101e-200	1.87651	0.572	0.037	4.67549e-196	CD1C+ cDC2
ETS2	2.47453e-198	1.58944	0.693	0.201	8.50075e-194	CD1C+ cDC2
FPR1	9.08664e-188	1.67836	0.617	0.109	3.12153e-183	CD1C+ cDC2
S100A11	1.15068e-187	1.07377	0.972	0.895	3.95293e-183	CD1C+ cDC2
PTAFR	1.23512e-184	1.56071	0.568	0.065	4.24299e-180	CD1C+ cDC2
MNDA	7.74446e-183	1.43936	0.802	0.385	2.66046e-178	CD1C+ cDC2
CEBPB	9.26992e-182	1.8818	0.726	0.306	3.1845e-177	CD1C+ cDC2
CSF1R	7.16023e-179	1.44492	0.63	0.131	2.45975e-174	CD1C+ cDC2
IFITM3	7.91387e-178	1.90131	0.73	0.3	2.71865e-173	CD1C+ cDC2
ALOX5	1.4052e-177	1.32781	0.677	0.195	4.82729e-173	CD1C+ cDC2
FCER1A	6.24924e-170	2.21876	0.677	0.238	2.1468e-165	CD1C+ cDC2
PKIB	5.35327e-161	1.50927	0.596	0.131	1.83901e-156	CD1C+ cDC2
S100A4	7.36248e-152	1.2257	0.918	0.779	2.52923e-147	CD1C+ cDC2
CCL3L1	1.05646e-151	3.16951	0.583	0.16	3.62925e-147	CD1C+ cDC2
PEA15	2.49046e-150	1.27231	0.773	0.439	8.55549e-146	CD1C+ cDC2
UPP1	2.17164e-149	1.41725	0.594	0.157	7.46025e-145	CD1C+ cDC2
IL13RA1	3.11006e-149	1.21956	0.613	0.169	1.0684e-144	CD1C+ cDC2
P2RY13	8.56629e-148	1.51262	0.58	0.136	2.94278e-143	CD1C+ cDC2
ITM2B	5.70268e-146	1.08567	0.912	0.789	1.95904e-141	CD1C+ cDC2
FILIP1L	1.1249e-141	1.51045	0.487	0.059	3.86438e-137	CD1C+ cDC2
PLIN2	4.10363e-141	2.0079	0.714	0.355	1.40972e-136	CD1C+ cDC2
MS4A6A	4.53611e-138	1.17885	0.846	0.555	1.55829e-133	CD1C+ cDC2
C1QC	1.35801e-135	2.1248	0.637	0.278	4.66518e-131	CD1C+ cDC2
CLEC5A	1.977e-133	1.33873	0.407	0.005	6.79159e-129	CD1C+ cDC2
IFNGR1	1.63477e-132	1.19595	0.785	0.509	5.61592e-128	CD1C+ cDC2
ANKRD22	7.70341e-132	1.30309	0.421	0.017	2.64635e-127	CD1C+ cDC2
IER3	6.71479e-130	1.62301	0.596	0.183	2.30673e-125	CD1C+ cDC2
OGFRL1	3.191e-129	1.2841	0.679	0.311	1.0962e-124	CD1C+ cDC2
TMEM176B	9.84922e-128	1.57094	0.452	0.055	3.3835e-123	CD1C+ cDC2
IL18	4.56683e-126	1.20891	0.579	0.181	1.56884e-121	CD1C+ cDC2
MAFB	4.09875e-123	1.71465	0.452	0.064	1.40804e-118	CD1C+ cDC2
LPAR6	8.72456e-121	1.27563	0.471	0.076	2.99715e-116	CD1C+ cDC2
ANXA1	1.2207e-120	1.15807	0.83	0.56	4.19346e-116	CD1C+ cDC2
IL1B	2.70948e-120	2.41841	0.517	0.141	9.30789e-116	CD1C+ cDC2
RASSF4	3.41873e-120	1.14189	0.478	0.09	1.17443e-115	CD1C+ cDC2
SERPINA1	1.7927e-119	1.14734	0.718	0.385	6.15845e-115	CD1C+ cDC2
LIMS1	1.40213e-117	1.07334	0.595	0.212	4.81675e-113	CD1C+ cDC2
CXCL8	1.96617e-115	2.89979	0.558	0.206	6.75439e-111	CD1C+ cDC2
ZFAND5	7.35417e-113	1.37567	0.71	0.419	2.52638e-108	CD1C+ cDC2
CSTA	8.44647e-112	1.17487	0.466	0.092	2.90162e-107	CD1C+ cDC2
B3GNT5	3.22333e-109	1.13861	0.409	0.049	1.10731e-104	CD1C+ cDC2
CCL3	7.4393e-107	1.91185	0.641	0.316	2.55562e-102	CD1C+ cDC2
HLA-DQB2	5.87992e-106	2.01995	0.521	0.176	2.01993e-101	CD1C+ cDC2
SAP30	2.90465e-105	1.23519	0.436	0.081	9.97834e-101	CD1C+ cDC2
FPR3	5.0114e-105	1.04226	0.369	0.025	1.72157e-100	CD1C+ cDC2
SAMSN1	2.77578e-103	1.30952	0.402	0.056	9.53565e-99	CD1C+ cDC2
OLR1	9.05292e-100	1.26361	0.461	0.116	3.10995e-95	CD1C+ cDC2
VEGFA	9.83381e-100	1.34306	0.358	0.027	3.37821e-95	CD1C+ cDC2
C1QA	7.37839e-98	1.51296	0.69	0.429	2.5347e-93	CD1C+ cDC2
LCP2	1.47869e-97	1.01774	0.611	0.282	5.07975e-93	CD1C+ cDC2
MRC1	3.86398e-96	1.50881	0.534	0.219	1.32739e-91	CD1C+ cDC2
ZFP36L1	1.30492e-95	1.0261	0.691	0.38	4.48278e-91	CD1C+ cDC2
C3AR1	1.0259e-94	1.12667	0.368	0.044	3.52429e-90	CD1C+ cDC2
CD1B	1.17399e-94	1.30648	0.314	0.004	4.03301e-90	CD1C+ cDC2
BTG1	1.92441e-92	1.15006	0.842	0.689	6.61091e-88	CD1C+ cDC2
F13A1	2.02359e-92	1.26487	0.401	0.076	6.95164e-88	CD1C+ cDC2
SAT1	2.67535e-92	1.01723	0.92	0.871	9.19064e-88	CD1C+ cDC2
CD1A	4.67654e-91	2.05186	0.344	0.033	1.60653e-86	CD1C+ cDC2
MS4A7	7.05554e-90	1.06105	0.541	0.207	2.42379e-85	CD1C+ cDC2
ALCAM	9.76823e-90	1.001	0.564	0.246	3.35568e-85	CD1C+ cDC2
CLDN1	2.17065e-88	1.37343	0.303	0.008	7.45683e-84	CD1C+ cDC2
CD207	8.93052e-84	2.13701	0.285	0.003	3.0679e-79	CD1C+ cDC2
CD14	1.9834e-80	1.47904	0.402	0.103	6.81356e-76	CD1C+ cDC2
PLEK2	5.05476e-80	1.00482	0.274	0.002	1.73646e-75	CD1C+ cDC2
CCL17	4.84906e-79	2.4178	0.467	0.163	1.6658e-74	CD1C+ cDC2
TMEM176A	7.10518e-77	1.03928	0.315	0.036	2.44084e-72	CD1C+ cDC2
C15orf48	2.73356e-65	1.25907	0.437	0.171	9.39061e-61	CD1C+ cDC2
HBEGF	8.1536e-65	1.39734	0.354	0.095	2.80101e-60	CD1C+ cDC2
RHOB	1.72929e-62	1.00455	0.511	0.247	5.94062e-58	CD1C+ cDC2
TREM2	5.79138e-60	1.17745	0.332	0.088	1.98951e-55	CD1C+ cDC2
DNAJB1	2.85565e-59	1.41668	0.59	0.347	9.81003e-55	CD1C+ cDC2
A2M	3.02053e-59	1.08555	0.324	0.086	1.03764e-54	CD1C+ cDC2
OTUD1	1.54157e-55	1.0335	0.381	0.142	5.29575e-51	CD1C+ cDC2
C1QB	4.82286e-52	1.3812	0.671	0.502	1.6568e-47	CD1C+ cDC2
PLAUR	1.56574e-51	1.10707	0.538	0.323	5.37879e-47	CD1C+ cDC2
TNFAIP3	2.09922e-51	1.03788	0.562	0.344	7.21145e-47	CD1C+ cDC2
CCL4L2	2.20146e-51	1.02501	0.624	0.401	7.56267e-47	CD1C+ cDC2
HSPA1A	5.83347e-42	1.06715	0.646	0.475	2.00397e-37	CD1C+ cDC2
HSPA1B	5.71028e-41	1.16257	0.538	0.359	1.96165e-36	CD1C+ cDC2
G0S2	1.88589e-37	2.24018	0.285	0.11	6.47858e-33	CD1C+ cDC2
SPP1	9.55463e-25	1.5906	0.292	0.146	3.2823e-20	CD1C+ cDC2
GZMB	0	5.53238	0.889	0.029	0	LILRA4+ pDC
PTGDS	0	3.93045	0.491	0.008	0	LILRA4+ pDC
TCL1A	0	3.7461	0.484	0.002	0	LILRA4+ pDC
CLIC3	0	3.55525	0.832	0.049	0	LILRA4+ pDC
IRF7	0	3.55483	0.93	0.233	0	LILRA4+ pDC
RASD1	0	3.27834	0.613	0.092	0	LILRA4+ pDC
ITM2C	0	3.22959	0.901	0.088	0	LILRA4+ pDC
CXCR3	0	2.9834	0.837	0.062	0	LILRA4+ pDC
JCHAIN	0	2.97926	0.814	0.11	0	LILRA4+ pDC
PLAC8	0	2.95516	0.962	0.245	0	LILRA4+ pDC
LILRA4	0	2.92965	0.821	0.009	0	LILRA4+ pDC
PPP1R14B	0	2.7853	0.907	0.283	0	LILRA4+ pDC
C12orf75	0	2.74456	0.867	0.136	0	LILRA4+ pDC
MZB1	0	2.73201	0.731	0.021	0	LILRA4+ pDC
IL3RA	0	2.47835	0.785	0.05	0	LILRA4+ pDC
SCT	0	2.42294	0.624	0.001	0	LILRA4+ pDC
SELL	0	2.32211	0.849	0.13	0	LILRA4+ pDC
TSPAN13	0	2.31601	0.751	0.059	0	LILRA4+ pDC
UGCG	0	2.30664	0.812	0.202	0	LILRA4+ pDC
LAMP5	0	2.11639	0.593	0.013	0	LILRA4+ pDC
SPIB	0	2.03596	0.658	0.053	0	LILRA4+ pDC
SMPD3	0	2.0282	0.599	0.012	0	LILRA4+ pDC
CYB561A3	0	2.00152	0.717	0.134	0	LILRA4+ pDC
TPM2	0	1.88166	0.538	0.019	0	LILRA4+ pDC
DERL3	0	1.83892	0.53	0.024	0	LILRA4+ pDC
MAP1A	0	1.82053	0.538	0.003	0	LILRA4+ pDC
CLEC4C	0	1.77298	0.609	0.008	0	LILRA4+ pDC
FUT7	0	1.73236	0.486	0.046	0	LILRA4+ pDC
AL357143.1	0	1.62698	0.5	0.001	0	LILRA4+ pDC
SMIM5	0	1.62003	0.427	0.002	0	LILRA4+ pDC
PTCRA	0	1.5041	0.455	0.004	0	LILRA4+ pDC
FAM129C	0	1.49626	0.496	0.002	0	LILRA4+ pDC
AC119428.2	0	1.4781	0.48	0.02	0	LILRA4+ pDC
ZFAT	0	1.35152	0.385	0.011	0	LILRA4+ pDC
LINC00996	0	1.34808	0.358	0.008	0	LILRA4+ pDC
COBLL1	0	1.33805	0.43	0.012	0	LILRA4+ pDC
AC011893.1	0	1.25525	0.349	0.001	0	LILRA4+ pDC
MYBL2	0	1.17555	0.292	0.003	0	LILRA4+ pDC
CIB2	0	1.16395	0.349	0.008	0	LILRA4+ pDC
PACSIN1	0	1.16272	0.409	0	0	LILRA4+ pDC
EPHB1	0	1.15735	0.371	0.002	0	LILRA4+ pDC
SCAMP5	0	1.01386	0.337	0.001	0	LILRA4+ pDC
SIT1	8.62515e-308	1.05229	0.308	0.014	2.963e-303	LILRA4+ pDC
SIDT1	6.13498e-301	1.29838	0.464	0.047	2.10755e-296	LILRA4+ pDC
IRF8	1.728e-298	2.50407	0.932	0.368	5.93619e-294	LILRA4+ pDC
TNFRSF21	3.35063e-293	1.29273	0.516	0.064	1.15104e-288	LILRA4+ pDC
TCF4	2.0342e-289	2.24784	0.837	0.25	6.98808e-285	LILRA4+ pDC
NUCB2	1.92551e-280	1.89367	0.699	0.151	6.61471e-276	LILRA4+ pDC
CCDC50	4.52012e-280	2.13532	0.817	0.244	1.5528e-275	LILRA4+ pDC
SLC44A2	2.10825e-277	1.20567	0.461	0.051	7.24248e-273	LILRA4+ pDC
APP	1.41167e-274	1.81332	0.76	0.194	4.8495e-270	LILRA4+ pDC
EPHA2	8.44528e-264	1.01372	0.36	0.029	2.90121e-259	LILRA4+ pDC
ADA	1.1765e-253	1.07966	0.419	0.045	4.04164e-249	LILRA4+ pDC
PLD4	5.20358e-244	2.198	0.957	0.565	1.78759e-239	LILRA4+ pDC
CLN8	5.02862e-242	1.78612	0.634	0.14	1.72748e-237	LILRA4+ pDC
MPEG1	7.09418e-234	1.75541	0.737	0.2	2.43706e-229	LILRA4+ pDC
TRAF4	1.78602e-231	1.18064	0.376	0.04	6.13553e-227	LILRA4+ pDC
SMIM3	2.95362e-231	1.54294	0.566	0.108	1.01466e-226	LILRA4+ pDC
2024-09-01	4.32737e-219	1.18666	0.482	0.077	1.48658e-214	LILRA4+ pDC
BCL11A	1.15358e-208	1.15645	0.441	0.066	3.96288e-204	LILRA4+ pDC
BLNK	2.86395e-205	1.32463	0.613	0.144	9.83854e-201	LILRA4+ pDC
SLC15A4	1.44108e-203	1.17089	0.45	0.071	4.95053e-199	LILRA4+ pDC
PLP2	1.25357e-202	1.82149	0.901	0.47	4.30639e-198	LILRA4+ pDC
IGKC	1.2863e-200	1.60011	0.935	0.483	4.41883e-196	LILRA4+ pDC
EGLN3	4.10907e-199	1.12071	0.36	0.042	1.41159e-194	LILRA4+ pDC
SEC61B	1.6067e-197	1.73007	0.928	0.621	5.5195e-193	LILRA4+ pDC
ST6GALNAC4	2.29787e-192	1.10096	0.432	0.069	7.89389e-188	LILRA4+ pDC
CD2AP	6.72659e-191	1.3135	0.545	0.118	2.31079e-186	LILRA4+ pDC
P2RX1	1.62997e-190	1.15978	0.418	0.063	5.59944e-186	LILRA4+ pDC
CDKN2D	1.12773e-188	1.15358	0.414	0.063	3.87409e-184	LILRA4+ pDC
LILRB4	4.76521e-186	1.49495	0.738	0.241	1.63699e-181	LILRA4+ pDC
CXXC5	1.34809e-184	1.15175	0.435	0.073	4.63111e-180	LILRA4+ pDC
IDH3A	6.02023e-183	1.28425	0.591	0.152	2.06813e-178	LILRA4+ pDC
RUNX2	7.34148e-179	1.04482	0.421	0.07	2.52202e-174	LILRA4+ pDC
SPCS1	5.23568e-174	1.76668	0.889	0.55	1.79861e-169	LILRA4+ pDC
SRP14	1.29545e-171	1.28392	0.962	0.841	4.45026e-167	LILRA4+ pDC
TXN	8.29127e-170	2.15112	0.959	0.705	2.8483e-165	LILRA4+ pDC
SERPINF1	7.29385e-167	1.7284	0.849	0.43	2.50566e-162	LILRA4+ pDC
VEGFB	1.56003e-166	1.34656	0.595	0.164	5.35918e-162	LILRA4+ pDC
OFD1	6.0055e-155	1.41162	0.625	0.195	2.06307e-150	LILRA4+ pDC
UCP2	6.00676e-152	1.44775	0.885	0.536	2.0635e-147	LILRA4+ pDC
DDIT4	8.89872e-152	1.89007	0.898	0.572	3.05698e-147	LILRA4+ pDC
HIGD1A	2.28133e-150	1.53256	0.695	0.279	7.83704e-146	LILRA4+ pDC
SULF2	9.9924e-148	1.06684	0.573	0.16	3.43269e-143	LILRA4+ pDC
STMN1	1.52961e-146	1.36035	0.658	0.222	5.25468e-142	LILRA4+ pDC
CCDC69	2.82377e-146	1.07255	0.473	0.11	9.70048e-142	LILRA4+ pDC
IRF4	7.54494e-146	1.11646	0.387	0.071	2.59191e-141	LILRA4+ pDC
SLAMF7	1.51052e-144	1.10976	0.591	0.16	5.18909e-140	LILRA4+ pDC
HSP90B1	8.26994e-144	1.37156	0.941	0.717	2.84097e-139	LILRA4+ pDC
IGHM	2.20263e-143	1.17516	0.563	0.16	7.5667e-139	LILRA4+ pDC
PLA2G16	6.98111e-143	1.11284	0.513	0.131	2.39822e-138	LILRA4+ pDC
MDFIC	1.28942e-142	1.11115	0.514	0.135	4.42953e-138	LILRA4+ pDC
PAXX	1.44489e-141	1.64443	0.71	0.306	4.96362e-137	LILRA4+ pDC
UBE2J1	7.69007e-141	1.21421	0.591	0.19	2.64177e-136	LILRA4+ pDC
PPM1K	5.739e-136	1.16218	0.534	0.152	1.97152e-131	LILRA4+ pDC
MAPKAPK2	2.83382e-135	1.11508	0.5	0.133	9.73502e-131	LILRA4+ pDC
2024-09-09	3.05215e-122	1.1935	0.582	0.203	1.04851e-117	LILRA4+ pDC
NCF1C	3.05037e-120	1.21372	0.577	0.193	1.04789e-115	LILRA4+ pDC
CD36	1.82985e-118	1.39694	0.453	0.121	6.28608e-114	LILRA4+ pDC
TSPYL2	5.17826e-118	1.73917	0.557	0.191	1.77889e-113	LILRA4+ pDC
MX1	5.90474e-115	1.3493	0.652	0.262	2.02846e-110	LILRA4+ pDC
SELENOS	2.96382e-114	1.38216	0.71	0.354	1.01816e-109	LILRA4+ pDC
GAPT	1.01718e-113	1.32883	0.676	0.292	3.49432e-109	LILRA4+ pDC
UNC93B1	3.48499e-112	1.24243	0.713	0.355	1.1972e-107	LILRA4+ pDC
RPS6KA4	1.53009e-110	1.18983	0.563	0.206	5.25631e-106	LILRA4+ pDC
CD164	3.57902e-107	1.23969	0.857	0.612	1.2295e-102	LILRA4+ pDC
IL16	8.20147e-107	1.28781	0.674	0.322	2.81745e-102	LILRA4+ pDC
GAS6	2.92906e-106	1.1288	0.561	0.207	1.00622e-101	LILRA4+ pDC
CCDC186	8.45768e-106	1.02197	0.457	0.134	2.90547e-101	LILRA4+ pDC
ERP29	9.38971e-106	1.11823	0.821	0.506	3.22565e-101	LILRA4+ pDC
RAC2	2.76669e-102	1.19492	0.794	0.473	9.50441e-98	LILRA4+ pDC
PARK7	7.13899e-99	1.06287	0.848	0.587	2.45246e-94	LILRA4+ pDC
DCK	7.69225e-98	1.13468	0.636	0.289	2.64252e-93	LILRA4+ pDC
SSR4	2.07146e-95	1.09335	0.871	0.624	7.1161e-91	LILRA4+ pDC
CXCR4	1.58779e-94	1.08698	0.943	0.751	5.45455e-90	LILRA4+ pDC
P2RY14	2.24568e-93	1.26035	0.674	0.33	7.71458e-89	LILRA4+ pDC
NAPSB	2.74703e-92	1.02868	0.934	0.748	9.43686e-88	LILRA4+ pDC
DSTN	2.93377e-92	1.22153	0.676	0.349	1.00784e-87	LILRA4+ pDC
DUSP5	4.29444e-90	1.5542	0.692	0.338	1.47527e-85	LILRA4+ pDC
ZNF706	7.92864e-84	1.15087	0.769	0.507	2.72373e-79	LILRA4+ pDC
PHB	2.45908e-80	1.12061	0.631	0.313	8.44769e-76	LILRA4+ pDC
PTPRE	1.0551e-79	1.10942	0.731	0.398	3.6246e-75	LILRA4+ pDC
SOX4	1.12042e-69	1.59984	0.511	0.224	3.84898e-65	LILRA4+ pDC
SEC61G	1.23295e-69	1.02093	0.731	0.474	4.23555e-65	LILRA4+ pDC
OPN3	5.5338e-69	1.0896	0.6	0.308	1.90103e-64	LILRA4+ pDC
ISG20	3.02149e-66	1.04054	0.455	0.178	1.03797e-61	LILRA4+ pDC
ARL4C	6.04855e-66	1.00304	0.649	0.356	2.07786e-61	LILRA4+ pDC
GPR183	1.59457e-64	1.11491	0.935	0.812	5.47781e-60	LILRA4+ pDC
PPP1R14A	2.18939e-63	1.25014	0.434	0.171	7.52122e-59	LILRA4+ pDC
BTG2	7.54473e-62	1.39106	0.737	0.523	2.59184e-57	LILRA4+ pDC
NR3C1	2.76301e-56	1.04718	0.507	0.252	9.49175e-52	LILRA4+ pDC
SOCS1	1.97931e-41	1.05846	0.559	0.347	6.79953e-37	LILRA4+ pDC
TNFSF9	8.3202e-38	1.26259	0.283	0.112	2.85824e-33	LILRA4+ pDC

## Sheet: Table S8
Table S8. Differentially expressed genes between each tumor lesion and normal tissue within each MPLC patient , related to Figure 3F.
gene	p_val.x	avg_log2FC.x	pct.1.x	pct.2.x	p_val_adj.x	Patient.x	Lesion.x	Compare.x	p_val.y	avg_log2FC.y	pct.1.y	pct.2.y	p_val_adj.y	Patient.y	Lesion.y	Compare.y
AC009093.3	9.28027e-135	-0.800347	0.111	0.554	3.18805e-130	Patient1	Lesion1	T1VSN1	0	-1.8431	0.17	0.602	0	Patient1	Lesion2	T2VSN2
	1.25401e-09	-0.466372	0.182	0.262	4.30791e-05	Patient2	Lesion1	T1VSN1	3.58966e-101	-0.911755	0.058	0.412	1.23315e-96	Patient2	Lesion2	T2VSN2
	1.69807e-100	-0.734066	0.117	0.407	5.83339e-96	Patient3	Lesion1	T1VSN1	2.46156e-243	-0.697845	0.183	0.51	8.45619e-239	Patient3	Lesion2	T2VSN2
	1.34024e-123	-0.302308	0.104	0.268	4.60414e-119	Patient4	Lesion1	T1VSN1	1.59519e-295	-0.816794	0.026	0.317	5.47996e-291	Patient4	Lesion2	T2VSN2
	0	-1.56269	0.061	0.627	0	Patient5	Lesion1	T1VSN1	7.72886e-217	-1.29705	0.034	0.398	2.65509e-212	Patient5	Lesion2	T2VSN2
ANKRD22	1.03985e-148	0.79991	0.322	0.037	3.57218e-144	Patient1	Lesion1	T1VSN1	2.87346e-184	0.656757	0.415	0.066	9.87121e-180	Patient1	Lesion2	T2VSN2
ANKRD22	4.07511e-49	0.428878	0.372	0.148	1.39992e-44	Patient2	Lesion1	T1VSN1	3.84266e-96	0.743392	0.38	0.087	1.32007e-91	Patient2	Lesion2	T2VSN2
ANKRD22	2.63627e-108	0.608524	0.309	0.053	9.05636e-104	Patient3	Lesion1	T1VSN1	2.00646e-60	0.340697	0.156	0.046	6.89279e-56	Patient3	Lesion2	T2VSN2
ANKRD22	0	1.02885	0.447	0.039	0	Patient4	Lesion1	T1VSN1	0	0.501212	0.29	0.051	0	Patient4	Lesion2	T2VSN2
ANKRD22	1.1503e-117	0.524895	0.241	0.034	3.95164e-113	Patient5	Lesion1	T1VSN1	7.13111e-38	0.303842	0.164	0.068	2.44975e-33	Patient5	Lesion2	T2VSN2
CAMP	6.20851e-69	-0.766376	0.031	0.255	2.13281e-64	Patient1	Lesion1	T1VSN1	2.04606e-62	-0.602845	0.06	0.2	7.02882e-58	Patient1	Lesion2	T2VSN2
CAMP	1.24538e-08	-0.373243	0.056	0.109	0.000427825	Patient2	Lesion1	T1VSN1	1.08877e-50	-0.530003	0.013	0.193	3.74025e-46	Patient2	Lesion2	T2VSN2
CAMP	1.16845e-66	-0.713596	0.03	0.205	4.01398e-62	Patient3	Lesion1	T1VSN1	6.37898e-173	-0.782852	0.064	0.268	2.19137e-168	Patient3	Lesion2	T2VSN2
CAMP	5.21076e-303	-0.700714	0.024	0.261	1.79005e-298	Patient4	Lesion1	T1VSN1	1.12817e-126	-0.565088	0.031	0.186	3.87561e-122	Patient4	Lesion2	T2VSN2
CAMP	2.7619e-280	-1.59373	0.029	0.472	9.48797e-276	Patient5	Lesion1	T1VSN1	1.30146e-106	-0.94704	0.029	0.241	4.47092e-102	Patient5	Lesion2	T2VSN2
CARD16	4.91112e-102	-0.637302	0.472	0.796	1.68712e-97	Patient1	Lesion1	T1VSN1	1.63724e-97	-0.565586	0.611	0.769	5.62442e-93	Patient1	Lesion2	T2VSN2
CARD16	4.95667e-60	-0.713808	0.664	0.773	1.70276e-55	Patient2	Lesion1	T1VSN1	9.46165e-52	-0.481834	0.539	0.793	3.25036e-47	Patient2	Lesion2	T2VSN2
CARD16	7.82277e-79	-0.515317	0.64	0.814	2.68736e-74	Patient3	Lesion1	T1VSN1	4.29468e-212	-0.567596	0.653	0.877	1.47535e-207	Patient3	Lesion2	T2VSN2
CARD16	8.24112e-260	-0.688042	0.623	0.806	2.83107e-255	Patient4	Lesion1	T1VSN1	1.4593e-150	-0.677532	0.542	0.705	5.01312e-146	Patient4	Lesion2	T2VSN2
CARD16	3.14065e-253	-0.928973	0.442	0.823	1.07891e-248	Patient5	Lesion1	T1VSN1	3.77631e-63	-0.351648	0.435	0.643	1.29728e-58	Patient5	Lesion2	T2VSN2
CCL13	1.63547e-09	0.463428	0.049	0.017	5.61834e-05	Patient1	Lesion1	T1VSN1	2.11464e-97	1.8276	0.238	0.039	7.26443e-93	Patient1	Lesion2	T2VSN2
CCL13	6.85005e-103	2.09603	0.251	0.02	2.3532e-98	Patient2	Lesion1	T1VSN1	5.37163e-21	1.33216	0.057	0.006	1.84532e-16	Patient2	Lesion2	T2VSN2
CCL13	3.41339e-109	2.35655	0.286	0.042	1.1726e-104	Patient3	Lesion1	T1VSN1	1.01831e-47	0.310912	0.173	0.069	3.49821e-43	Patient3	Lesion2	T2VSN2
CCL13	0	3.48357	0.722	0.043	0	Patient4	Lesion1	T1VSN1	4.37206e-279	1.27602	0.221	0.03	1.50193e-274	Patient4	Lesion2	T2VSN2
CCL13	0	3.68752	0.649	0.059	0	Patient5	Lesion1	T1VSN1	4.2758e-29	0.322117	0.125	0.051	1.46886e-24	Patient5	Lesion2	T2VSN2
CCL3	3.27062e-107	1.87275	0.527	0.223	1.12355e-102	Patient1	Lesion1	T1VSN1	1.22312e-261	2.06961	0.676	0.228	4.20177e-257	Patient1	Lesion2	T2VSN2
CCL3	5.21956e-13	0.556501	0.718	0.63	1.79308e-08	Patient2	Lesion1	T1VSN1	2.8717e-64	1.21605	0.715	0.546	9.86517e-60	Patient2	Lesion2	T2VSN2
CCL3	4.18984e-232	2.00263	0.745	0.266	1.43934e-227	Patient3	Lesion1	T1VSN1	0	2.35006	0.726	0.241	0	Patient3	Lesion2	T2VSN2
CCL3	0	2.28509	0.745	0.301	0	Patient4	Lesion1	T1VSN1	1.44454e-48	0.699675	0.632	0.56	4.96242e-44	Patient4	Lesion2	T2VSN2
CCL3	3.112e-268	2.35037	0.688	0.29	1.06907e-263	Patient5	Lesion1	T1VSN1	3.11157e-54	1.09764	0.548	0.406	1.06892e-49	Patient5	Lesion2	T2VSN2
CCL3L1	1.01781e-157	2.09246	0.587	0.206	3.49647e-153	Patient1	Lesion1	T1VSN1	4.50011e-269	1.95249	0.687	0.231	1.54592e-264	Patient1	Lesion2	T2VSN2
CCL3L1	1.59544e-12	0.659193	0.682	0.579	5.48081e-08	Patient2	Lesion1	T1VSN1	4.64406e-66	1.33872	0.717	0.524	1.59537e-61	Patient2	Lesion2	T2VSN2
CCL3L1	3.27355e-91	1.36117	0.41	0.136	1.12456e-86	Patient3	Lesion1	T1VSN1	6.56691e-191	1.89283	0.353	0.085	2.25593e-186	Patient3	Lesion2	T2VSN2
CCL3L1	0	1.49266	0.406	0.115	0	Patient4	Lesion1	T1VSN1	1.10682e-202	1.15097	0.443	0.215	3.80226e-198	Patient4	Lesion2	T2VSN2
CCL3L1	7.33732e-71	1.55063	0.418	0.228	2.52059e-66	Patient5	Lesion1	T1VSN1	8.57528e-39	0.855193	0.372	0.238	2.94586e-34	Patient5	Lesion2	T2VSN2
CD1C	7.57886e-20	0.336931	0.142	0.058	2.60356e-15	Patient1	Lesion1	T1VSN1	9.51652e-73	0.837764	0.25	0.069	3.26921e-68	Patient1	Lesion2	T2VSN2
CD1C	1.63415e-43	1.01755	0.249	0.085	5.61378e-39	Patient2	Lesion1	T1VSN1	7.6126e-20	0.412175	0.266	0.137	2.61516e-15	Patient2	Lesion2	T2VSN2
CD1C	3.02479e-72	0.902484	0.306	0.087	1.0391e-67	Patient3	Lesion1	T1VSN1	3.16601e-52	0.568912	0.152	0.049	1.08762e-47	Patient3	Lesion2	T2VSN2
CD1C	1.46892e-252	1.00317	0.185	0.022	5.04617e-248	Patient4	Lesion1	T1VSN1	6.46407e-290	1.07285	0.211	0.023	2.2206e-285	Patient4	Lesion2	T2VSN2
CD1C	2.07424e-79	1.01803	0.224	0.053	7.12562e-75	Patient5	Lesion1	T1VSN1	1.26288e-106	1.06777	0.242	0.063	4.33837e-102	Patient5	Lesion2	T2VSN2
CD52	0	-2.87416	0.609	0.954	0	Patient1	Lesion1	T1VSN1	0	-2.22505	0.798	0.907	0	Patient1	Lesion2	T2VSN2
CD52	7.12241e-11	-0.589449	0.835	0.822	2.44676e-06	Patient2	Lesion1	T1VSN1	1.68083e-119	-1.57404	0.694	0.887	5.77414e-115	Patient2	Lesion2	T2VSN2
CD52	1.53298e-155	-1.03764	0.925	0.942	5.26624e-151	Patient3	Lesion1	T1VSN1	4.79219e-302	-0.822316	0.959	0.984	1.64626e-297	Patient3	Lesion2	T2VSN2
CD52	0	-1.69779	0.842	0.96	0	Patient4	Lesion1	T1VSN1	0	-2.13292	0.654	0.9	0	Patient4	Lesion2	T2VSN2
CD52	0	-2.00318	0.815	0.988	0	Patient5	Lesion1	T1VSN1	1.59534e-197	-1.21138	0.717	0.883	5.48045e-193	Patient5	Lesion2	T2VSN2
CD84	2.16743e-61	0.655262	0.493	0.285	7.44579e-57	Patient1	Lesion1	T1VSN1	4.614e-158	0.664952	0.675	0.363	1.58505e-153	Patient1	Lesion2	T2VSN2
CD84	5.37534e-108	0.684866	0.488	0.149	1.84659e-103	Patient2	Lesion1	T1VSN1	7.61606e-21	0.404148	0.299	0.175	2.61635e-16	Patient2	Lesion2	T2VSN2
CD84	7.5736e-72	0.487694	0.486	0.229	2.60176e-67	Patient3	Lesion1	T1VSN1	2.6998e-243	0.78845	0.573	0.273	9.27463e-239	Patient3	Lesion2	T2VSN2
CD84	0	0.939678	0.6	0.23	0	Patient4	Lesion1	T1VSN1	0	0.992429	0.469	0.132	0	Patient4	Lesion2	T2VSN2
CD84	1.17158e-154	0.887322	0.528	0.239	4.02472e-150	Patient5	Lesion1	T1VSN1	3.21955e-45	0.501951	0.331	0.2	1.10601e-40	Patient5	Lesion2	T2VSN2
CLEC5A	8.46196e-194	0.922702	0.379	0.037	2.90694e-189	Patient1	Lesion1	T1VSN1	3.61327e-241	0.901092	0.472	0.07	1.24127e-236	Patient1	Lesion2	T2VSN2
CLEC5A	2.471e-120	0.79589	0.401	0.079	8.48861e-116	Patient2	Lesion1	T1VSN1	3.36034e-47	0.670469	0.281	0.098	1.15438e-42	Patient2	Lesion2	T2VSN2
CLEC5A	1.98864e-97	0.509708	0.336	0.076	6.83159e-93	Patient3	Lesion1	T1VSN1	1.01151e-135	0.635395	0.302	0.087	3.47485e-131	Patient3	Lesion2	T2VSN2
CLEC5A	0	0.590109	0.25	0.042	0	Patient4	Lesion1	T1VSN1	1.36425e-210	0.496586	0.219	0.046	4.68662e-206	Patient4	Lesion2	T2VSN2
CLEC5A	4.82724e-138	0.569475	0.238	0.022	1.6583e-133	Patient5	Lesion1	T1VSN1	2.91365e-72	0.490442	0.213	0.07	1.00093e-67	Patient5	Lesion2	T2VSN2
DNMT1	8.53767e-14	0.458936	0.405	0.343	2.93295e-09	Patient1	Lesion1	T1VSN1	1.75267e-45	0.486045	0.479	0.35	6.02094e-41	Patient1	Lesion2	T2VSN2
DNMT1	6.66634e-53	0.52418	0.522	0.269	2.29009e-48	Patient2	Lesion1	T1VSN1	5.7867e-08	0.507462	0.359	0.318	0.00198791	Patient2	Lesion2	T2VSN2
DNMT1	1.70423e-51	0.564219	0.586	0.388	5.85453e-47	Patient3	Lesion1	T1VSN1	3.06792e-76	0.545147	0.555	0.424	1.05392e-71	Patient3	Lesion2	T2VSN2
DNMT1	9.30778e-160	0.544247	0.556	0.373	3.1975e-155	Patient4	Lesion1	T1VSN1	5.32121e-160	0.643361	0.447	0.249	1.828e-155	Patient4	Lesion2	T2VSN2
DNMT1	4.28726e-62	0.543443	0.534	0.371	1.4728e-57	Patient5	Lesion1	T1VSN1	2.82e-25	0.456918	0.383	0.295	9.68755e-21	Patient5	Lesion2	T2VSN2
F13A1	1.36541e-231	1.3596	0.56	0.097	4.69059e-227	Patient1	Lesion1	T1VSN1	2.47493e-70	0.299356	0.438	0.19	8.50212e-66	Patient1	Lesion2	T2VSN2
F13A1	1.65109e-39	0.463356	0.339	0.143	5.67199e-35	Patient2	Lesion1	T1VSN1	2.1855e-40	0.775645	0.328	0.134	7.50785e-36	Patient2	Lesion2	T2VSN2
F13A1	1.05149e-84	0.842814	0.339	0.091	3.61217e-80	Patient3	Lesion1	T1VSN1	4.6559e-58	0.438302	0.154	0.046	1.59944e-53	Patient3	Lesion2	T2VSN2
F13A1	0	2.40518	0.646	0.028	0	Patient4	Lesion1	T1VSN1	0	1.22386	0.356	0.041	0	Patient4	Lesion2	T2VSN2
F13A1	0	2.12779	0.469	0.038	0	Patient5	Lesion1	T1VSN1	1.68086e-45	0.550395	0.197	0.081	5.77427e-41	Patient5	Lesion2	T2VSN2
FABP4	0	-2.88137	0.129	0.806	0	Patient1	Lesion1	T1VSN1	0	-3.82243	0.081	0.762	0	Patient1	Lesion2	T2VSN2
FABP4	7.85502e-55	-1.79957	0.224	0.457	2.69843e-50	Patient2	Lesion1	T1VSN1	1.03428e-197	-2.70409	0.107	0.65	3.55305e-193	Patient2	Lesion2	T2VSN2
FABP4	0	-3.51202	0.138	0.804	0	Patient3	Lesion1	T1VSN1	0	-2.81582	0.355	0.912	0	Patient3	Lesion2	T2VSN2
FABP4	0	-2.94427	0.318	0.898	0	Patient4	Lesion1	T1VSN1	0	-4.27979	0.031	0.827	0	Patient4	Lesion2	T2VSN2
FABP4	0	-3.85922	0.141	0.937	0	Patient5	Lesion1	T1VSN1	0	-4.39478	0.029	0.776	0	Patient5	Lesion2	T2VSN2
FAM89A	3.66441e-204	-1.13304	0.126	0.647	1.25883e-199	Patient1	Lesion1	T1VSN1	0	-1.33575	0.135	0.63	0	Patient1	Lesion2	T2VSN2
FAM89A	4.71532e-07	-0.302976	0.225	0.281	0.0161985	Patient2	Lesion1	T1VSN1	3.55807e-108	-0.785376	0.116	0.51	1.2223e-103	Patient2	Lesion2	T2VSN2
FAM89A	1.12009e-161	-0.90438	0.242	0.605	3.84786e-157	Patient3	Lesion1	T1VSN1	0	-0.952498	0.285	0.738	0	Patient3	Lesion2	T2VSN2
FAM89A	0	-0.715522	0.231	0.581	0	Patient4	Lesion1	T1VSN1	0	-1.08873	0.076	0.466	0	Patient4	Lesion2	T2VSN2
FAM89A	0	-1.29536	0.248	0.742	0	Patient5	Lesion1	T1VSN1	8.16181e-211	-1.14217	0.109	0.473	2.80383e-206	Patient5	Lesion2	T2VSN2
FHL1	3.40388e-203	-1.05595	0.08	0.589	1.16933e-198	Patient1	Lesion1	T1VSN1	0	-0.981564	0.043	0.537	0	Patient1	Lesion2	T2VSN2
FHL1	2.02121e-24	-0.423695	0.101	0.223	6.94346e-20	Patient2	Lesion1	T1VSN1	2.51576e-95	-0.622653	0.055	0.39	8.64239e-91	Patient2	Lesion2	T2VSN2
FHL1	1.15289e-174	-0.82639	0.118	0.514	3.96051e-170	Patient3	Lesion1	T1VSN1	0	-0.7817	0.144	0.594	0	Patient3	Lesion2	T2VSN2
FHL1	0	-0.86192	0.124	0.534	0	Patient4	Lesion1	T1VSN1	0	-1.12814	0.022	0.428	0	Patient4	Lesion2	T2VSN2
FHL1	0	-1.3285	0.055	0.681	0	Patient5	Lesion1	T1VSN1	5.5407e-265	-1.36401	0.028	0.442	1.9034e-260	Patient5	Lesion2	T2VSN2
FPR2	5.06315e-127	-0.650273	0.234	0.677	1.73934e-122	Patient1	Lesion1	T1VSN1	1.53818e-70	-0.394763	0.352	0.599	5.28412e-66	Patient1	Lesion2	T2VSN2
FPR2	4.16096e-25	-0.4563	0.255	0.401	1.42941e-20	Patient2	Lesion1	T1VSN1	2.06765e-70	-0.542204	0.164	0.486	7.103e-66	Patient2	Lesion2	T2VSN2
FPR2	3.78507e-94	-0.566901	0.17	0.468	1.30029e-89	Patient3	Lesion1	T1VSN1	1.17118e-245	-0.532289	0.182	0.515	4.02336e-241	Patient3	Lesion2	T2VSN2
FPR2	3.72498e-203	-0.569727	0.225	0.477	1.27964e-198	Patient4	Lesion1	T1VSN1	0	-0.850248	0.11	0.47	0	Patient4	Lesion2	T2VSN2
FPR2	2.68716e-282	-0.983923	0.187	0.679	9.23122e-278	Patient5	Lesion1	T1VSN1	1.80054e-153	-0.284825	0.187	0.575	6.18541e-149	Patient5	Lesion2	T2VSN2
FTH1	4.79845e-69	-0.464739	0.999	1	1.64841e-64	Patient1	Lesion1	T1VSN1	0	-1.30192	0.999	1	0	Patient1	Lesion2	T2VSN2
FTH1	3.12632e-79	-0.532983	0.998	0.999	1.07399e-74	Patient2	Lesion1	T1VSN1	7.05437e-137	-0.774574	0.998	1	2.42339e-132	Patient2	Lesion2	T2VSN2
FTH1	6.44599e-83	-0.537441	1	1	2.21439e-78	Patient3	Lesion1	T1VSN1	1.18048e-198	-0.428779	1	1	4.05532e-194	Patient3	Lesion2	T2VSN2
FTH1	0	-0.965705	1	1	0	Patient4	Lesion1	T1VSN1	0	-0.909872	0.998	1	0	Patient4	Lesion2	T2VSN2
FTH1	0	-1.17739	0.998	1	0	Patient5	Lesion1	T1VSN1	8.44549e-170	-0.428871	0.998	1	2.90128e-165	Patient5	Lesion2	T2VSN2
GLIPR2	1.79269e-228	-1.29875	0.326	0.782	6.15844e-224	Patient1	Lesion1	T1VSN1	1.31388e-271	-1.12808	0.391	0.713	4.51356e-267	Patient1	Lesion2	T2VSN2
GLIPR2	3.11229e-08	-0.40793	0.51	0.512	0.00106916	Patient2	Lesion1	T1VSN1	1.46294e-123	-1.00732	0.278	0.669	5.02564e-119	Patient2	Lesion2	T2VSN2
GLIPR2	8.27172e-140	-0.891782	0.606	0.798	2.84158e-135	Patient3	Lesion1	T1VSN1	2.70842e-140	-0.442458	0.718	0.901	9.30423e-136	Patient3	Lesion2	T2VSN2
GLIPR2	0	-1.02415	0.471	0.785	0	Patient4	Lesion1	T1VSN1	0	-0.991202	0.282	0.593	0	Patient4	Lesion2	T2VSN2
GLIPR2	5.71402e-284	-1.0051	0.462	0.82	1.96294e-279	Patient5	Lesion1	T1VSN1	4.00915e-135	-0.708981	0.326	0.608	1.37726e-130	Patient5	Lesion2	T2VSN2
GPD1	2.01871e-172	-0.919297	0.065	0.526	6.93487e-168	Patient1	Lesion1	T1VSN1	0	-0.991877	0.019	0.503	0	Patient1	Lesion2	T2VSN2
GPD1	9.2513e-17	-0.32454	0.116	0.219	3.1781e-12	Patient2	Lesion1	T1VSN1	7.53023e-96	-0.589539	0.062	0.4	2.58686e-91	Patient2	Lesion2	T2VSN2
GPD1	2.37356e-156	-0.80154	0.11	0.49	8.15388e-152	Patient3	Lesion1	T1VSN1	1.99056e-298	-0.639607	0.196	0.565	6.83818e-294	Patient3	Lesion2	T2VSN2
GPD1	0	-0.552406	0.129	0.436	0	Patient4	Lesion1	T1VSN1	0	-0.974218	0.008	0.404	0	Patient4	Lesion2	T2VSN2
GPD1	0	-0.945893	0.044	0.547	0	Patient5	Lesion1	T1VSN1	1.02462e-192	-0.791629	0.013	0.336	3.51989e-188	Patient5	Lesion2	T2VSN2
GPR183	0	3.31179	0.808	0.177	0	Patient1	Lesion1	T1VSN1	1.75485e-208	1.36558	0.641	0.218	6.02845e-204	Patient1	Lesion2	T2VSN2
GPR183	1.09773e-61	0.758148	0.633	0.345	3.77102e-57	Patient2	Lesion1	T1VSN1	3.16111e-124	1.60006	0.712	0.345	1.08593e-119	Patient2	Lesion2	T2VSN2
GPR183	6.41703e-216	1.55166	0.628	0.147	2.20444e-211	Patient3	Lesion1	T1VSN1	3.75864e-291	1.41758	0.481	0.106	1.29121e-286	Patient3	Lesion2	T2VSN2
GPR183	0	1.65543	0.574	0.053	0	Patient4	Lesion1	T1VSN1	0	2.07059	0.647	0.092	0	Patient4	Lesion2	T2VSN2
GPR183	0	1.64055	0.669	0.145	0	Patient5	Lesion1	T1VSN1	6.34857e-140	1.12116	0.556	0.264	2.18092e-135	Patient5	Lesion2	T2VSN2
HIF1A	1.26242e-213	1.6356	0.76	0.391	4.33681e-209	Patient1	Lesion1	T1VSN1	2.63614e-96	0.608108	0.559	0.325	9.05595e-92	Patient1	Lesion2	T2VSN2
HIF1A	5.50987e-28	0.310263	0.577	0.367	1.8928e-23	Patient2	Lesion1	T1VSN1	1.4728e-26	0.576117	0.506	0.369	5.05952e-22	Patient2	Lesion2	T2VSN2
HIF1A	3.84287e-25	0.303201	0.416	0.264	1.32014e-20	Patient3	Lesion1	T1VSN1	4.86052e-41	0.40483	0.403	0.298	1.66974e-36	Patient3	Lesion2	T2VSN2
HIF1A	3.18354e-99	0.268226	0.336	0.193	1.09364e-94	Patient4	Lesion1	T1VSN1	1.55939e-184	0.38622	0.412	0.185	5.35697e-180	Patient4	Lesion2	T2VSN2
HIF1A	2.31467e-90	0.587837	0.484	0.258	7.9516e-86	Patient5	Lesion1	T1VSN1	3.45339e-39	0.47267	0.448	0.316	1.18634e-34	Patient5	Lesion2	T2VSN2
HLA-C	7.6024e-74	-0.409489	0.945	0.969	2.61165e-69	Patient1	Lesion1	T1VSN1	1.74834e-134	-0.451888	0.967	0.973	6.00607e-130	Patient1	Lesion2	T2VSN2
HLA-C	3.00689e-49	-0.525752	0.959	0.963	1.03296e-44	Patient2	Lesion1	T1VSN1	4.3321e-164	-0.970639	0.901	0.976	1.4882e-159	Patient2	Lesion2	T2VSN2
HLA-C	1.96019e-156	-0.820797	0.911	0.962	6.73382e-152	Patient3	Lesion1	T1VSN1	0	-0.856804	0.904	0.987	0	Patient3	Lesion2	T2VSN2
HLA-C	0	-0.902941	0.977	0.995	0	Patient4	Lesion1	T1VSN1	0	-0.851376	0.964	0.989	0	Patient4	Lesion2	T2VSN2
HLA-C	0	-0.804205	0.948	0.992	0	Patient5	Lesion1	T1VSN1	2.41905e-226	-0.575646	0.934	0.972	8.31017e-222	Patient5	Lesion2	T2VSN2
HPGD	6.06565e-252	-1.20885	0.064	0.642	2.08373e-247	Patient1	Lesion1	T1VSN1	0	-0.88139	0.104	0.555	0	Patient1	Lesion2	T2VSN2
HPGD	4.22284e-21	-0.281573	0.079	0.186	1.45067e-16	Patient2	Lesion1	T1VSN1	3.85609e-96	-0.605969	0.065	0.406	1.32468e-91	Patient2	Lesion2	T2VSN2
HPGD	2.4173e-52	-0.310785	0.207	0.423	8.30416e-48	Patient3	Lesion1	T1VSN1	2.21058e-109	-0.275236	0.281	0.528	7.594e-105	Patient3	Lesion2	T2VSN2
HPGD	0	-0.844555	0.112	0.53	0	Patient4	Lesion1	T1VSN1	0	-0.762076	0.051	0.378	0	Patient4	Lesion2	T2VSN2
HPGD	4.49662e-87	-0.319931	0.299	0.567	1.54472e-82	Patient5	Lesion1	T1VSN1	7.69525e-123	-0.382039	0.054	0.31	2.64355e-118	Patient5	Lesion2	T2VSN2
ICAM2	1.40465e-68	-0.454429	0.171	0.458	4.82539e-64	Patient1	Lesion1	T1VSN1	1.58823e-84	-0.388028	0.2	0.439	5.45606e-80	Patient1	Lesion2	T2VSN2
ICAM2	2.32207e-21	-0.412806	0.205	0.33	7.97699e-17	Patient2	Lesion1	T1VSN1	2.41953e-33	-0.279806	0.16	0.376	8.31181e-29	Patient2	Lesion2	T2VSN2
ICAM2	1.52364e-36	-0.324178	0.246	0.413	5.23415e-32	Patient3	Lesion1	T1VSN1	4.84832e-99	-0.280071	0.256	0.479	1.66555e-94	Patient3	Lesion2	T2VSN2
ICAM2	5.08863e-304	-0.605538	0.248	0.543	1.7481e-299	Patient4	Lesion1	T1VSN1	1.78818e-108	-0.380244	0.164	0.354	6.14292e-104	Patient4	Lesion2	T2VSN2
ICAM2	1.69054e-122	-0.513435	0.241	0.553	5.80752e-118	Patient5	Lesion1	T1VSN1	4.2141e-84	-0.401643	0.149	0.386	1.44767e-79	Patient5	Lesion2	T2VSN2
IER2	1.45078e-27	0.68095	0.719	0.673	4.98385e-23	Patient1	Lesion1	T1VSN1	0	1.72851	0.898	0.595	0	Patient1	Lesion2	T2VSN2
IER2	1.15495e-14	0.600763	0.828	0.746	3.96761e-10	Patient2	Lesion1	T1VSN1	8.36327e-24	0.393826	0.803	0.761	2.87304e-19	Patient2	Lesion2	T2VSN2
IER2	7.57653e-122	1.31209	0.865	0.652	2.60276e-117	Patient3	Lesion1	T1VSN1	2.19078e-64	0.984479	0.668	0.567	7.52598e-60	Patient3	Lesion2	T2VSN2
IER2	0	1.1458	0.828	0.529	0	Patient4	Lesion1	T1VSN1	4.91318e-118	0.283231	0.781	0.632	1.68782e-113	Patient4	Lesion2	T2VSN2
IER2	4.27454e-33	0.630226	0.76	0.737	1.46843e-28	Patient5	Lesion1	T1VSN1	2.71022e-29	0.434617	0.721	0.663	9.31042e-25	Patient5	Lesion2	T2VSN2
IFIT3	1.40223e-131	-0.703789	0.151	0.573	4.81709e-127	Patient1	Lesion1	T1VSN1	0	-1.14501	0.106	0.607	0	Patient1	Lesion2	T2VSN2
IFIT3	4.53602e-17	-0.370242	0.307	0.417	1.55826e-12	Patient2	Lesion1	T1VSN1	3.14294e-90	-0.646505	0.162	0.524	1.07969e-85	Patient2	Lesion2	T2VSN2
IFIT3	9.62746e-104	-0.577579	0.244	0.553	3.30732e-99	Patient3	Lesion1	T1VSN1	3.08219e-203	-0.531638	0.375	0.694	1.05883e-198	Patient3	Lesion2	T2VSN2
IFIT3	0	-1.131	0.298	0.683	0	Patient4	Lesion1	T1VSN1	3.56704e-261	-0.871139	0.272	0.619	1.22538e-256	Patient4	Lesion2	T2VSN2
IFIT3	0	-1.1267	0.256	0.753	0	Patient5	Lesion1	T1VSN1	5.59658e-97	-0.320103	0.257	0.541	1.92259e-92	Patient5	Lesion2	T2VSN2
IGHA1	2.27153e-61	1.50823	0.459	0.251	7.80339e-57	Patient1	Lesion1	T1VSN1	1.08722e-22	0.419165	0.164	0.276	3.73494e-18	Patient1	Lesion2	T2VSN2
IGHA1	2.83466e-11	0.459873	0.431	0.299	9.7379e-07	Patient2	Lesion1	T1VSN1	1.02275e-50	0.795712	0.556	0.379	3.51344e-46	Patient2	Lesion2	T2VSN2
IGHA1	3.4467e-65	0.695985	0.745	0.578	1.18404e-60	Patient3	Lesion1	T1VSN1	6.90428e-197	0.439055	0.231	0.006	2.37183e-192	Patient3	Lesion2	T2VSN2
IGHA1	0	2.90666	0.899	0.045	0	Patient4	Lesion1	T1VSN1	0	3.14828	0.87	0.032	0	Patient4	Lesion2	T2VSN2
IGHA1	0	2.50037	0.703	0.091	0	Patient5	Lesion1	T1VSN1	0	2.2562	0.666	0.026	0	Patient5	Lesion2	T2VSN2
IGSF6	9.11174e-28	0.563239	0.832	0.836	3.13016e-23	Patient1	Lesion1	T1VSN1	1.80467e-55	0.461785	0.905	0.864	6.19959e-51	Patient1	Lesion2	T2VSN2
IGSF6	2.50805e-71	0.657544	0.917	0.799	8.6159e-67	Patient2	Lesion1	T1VSN1	2.03006e-21	0.614737	0.845	0.839	6.97386e-17	Patient2	Lesion2	T2VSN2
IGSF6	5.0653e-118	0.832264	0.916	0.912	1.74008e-113	Patient3	Lesion1	T1VSN1	0	1.054	0.959	0.917	0	Patient3	Lesion2	T2VSN2
IGSF6	0	0.961744	0.93	0.827	0	Patient4	Lesion1	T1VSN1	3.26988e-33	0.25678	0.78	0.734	1.1233e-28	Patient4	Lesion2	T2VSN2
IGSF6	2.4855e-212	1.13386	0.872	0.862	8.53843e-208	Patient5	Lesion1	T1VSN1	1.1677e-69	0.78777	0.748	0.734	4.01139e-65	Patient5	Lesion2	T2VSN2
JUN	2.33629e-98	1.10923	0.93	0.924	8.02584e-94	Patient1	Lesion1	T1VSN1	0	1.8216	0.967	0.908	0	Patient1	Lesion2	T2VSN2
JUN	3.18599e-18	0.388646	0.962	0.927	1.09448e-13	Patient2	Lesion1	T1VSN1	1.00192e-21	0.380952	0.928	0.946	3.44188e-17	Patient2	Lesion2	T2VSN2
JUN	2.96154e-88	0.797485	0.972	0.953	1.01738e-83	Patient3	Lesion1	T1VSN1	3.18957e-271	1.12027	0.972	0.935	1.09571e-266	Patient3	Lesion2	T2VSN2
JUN	0	1.26208	0.94	0.818	0	Patient4	Lesion1	T1VSN1	1.86703e-120	0.677843	0.811	0.694	6.41379e-116	Patient4	Lesion2	T2VSN2
JUN	1.19897e-36	0.500426	0.909	0.911	4.11883e-32	Patient5	Lesion1	T1VSN1	1.52761e-19	0.533012	0.758	0.745	5.24781e-15	Patient5	Lesion2	T2VSN2
LIMS1	3.93353e-58	0.66488	0.745	0.654	1.35129e-53	Patient1	Lesion1	T1VSN1	1.29863e-64	0.446081	0.724	0.614	4.46119e-60	Patient1	Lesion2	T2VSN2
LIMS1	5.3822e-24	0.263436	0.711	0.518	1.84895e-19	Patient2	Lesion1	T1VSN1	6.52485e-11	0.375388	0.586	0.576	2.24148e-06	Patient2	Lesion2	T2VSN2
LIMS1	8.65628e-28	0.315654	0.667	0.535	2.97369e-23	Patient3	Lesion1	T1VSN1	4.18284e-134	0.577791	0.726	0.615	1.43693e-129	Patient3	Lesion2	T2VSN2
LIMS1	2.92282e-87	0.369854	0.56	0.439	1.00408e-82	Patient4	Lesion1	T1VSN1	1.06637e-125	0.55722	0.489	0.323	3.66331e-121	Patient4	Lesion2	T2VSN2
LIMS1	1.33188e-31	0.364519	0.596	0.515	4.5754e-27	Patient5	Lesion1	T1VSN1	1.58529e-13	0.36885	0.474	0.433	5.44595e-09	Patient5	Lesion2	T2VSN2
LY6E	4.49507e-202	-1.32764	0.446	0.832	1.54419e-197	Patient1	Lesion1	T1VSN1	0	-1.88167	0.53	0.807	0	Patient1	Lesion2	T2VSN2
LY6E	6.22275e-96	-0.868737	0.694	0.849	2.1377e-91	Patient2	Lesion1	T1VSN1	2.77477e-108	-0.969938	0.557	0.838	9.53216e-104	Patient2	Lesion2	T2VSN2
LY6E	4.48304e-75	-0.536813	0.589	0.794	1.54006e-70	Patient3	Lesion1	T1VSN1	3.68347e-168	-0.503508	0.703	0.908	1.26538e-163	Patient3	Lesion2	T2VSN2
LY6E	0	-1.11337	0.75	0.911	0	Patient4	Lesion1	T1VSN1	0	-1.23875	0.618	0.789	0	Patient4	Lesion2	T2VSN2
LY6E	0	-1.12772	0.725	0.928	0	Patient5	Lesion1	T1VSN1	6.1523e-199	-1.09397	0.536	0.776	2.1135e-194	Patient5	Lesion2	T2VSN2
MIR3945HG	5.16406e-59	-0.509837	0.128	0.373	1.77401e-54	Patient1	Lesion1	T1VSN1	1.75587e-63	-0.416388	0.137	0.319	6.03193e-59	Patient1	Lesion2	T2VSN2
MIR3945HG	1.53108e-30	-0.531755	0.144	0.298	5.25974e-26	Patient2	Lesion1	T1VSN1	2.40421e-47	-0.416847	0.188	0.447	8.25917e-43	Patient2	Lesion2	T2VSN2
MIR3945HG	5.89719e-32	-0.319507	0.169	0.32	2.02586e-27	Patient3	Lesion1	T1VSN1	3.94311e-108	-0.357599	0.144	0.337	1.35458e-103	Patient3	Lesion2	T2VSN2
MIR3945HG	3.71685e-94	-0.328394	0.187	0.342	1.27685e-89	Patient4	Lesion1	T1VSN1	5.74615e-288	-0.79213	0.048	0.346	1.97397e-283	Patient4	Lesion2	T2VSN2
MIR3945HG	1.85916e-52	-0.296715	0.223	0.425	6.38676e-48	Patient5	Lesion1	T1VSN1	4.12708e-122	-0.722545	0.089	0.361	1.41778e-117	Patient5	Lesion2	T2VSN2
MME	1.32924e-213	-1.17377	0.059	0.577	4.56633e-209	Patient1	Lesion1	T1VSN1	0	-1.35415	0.026	0.558	0	Patient1	Lesion2	T2VSN2
MME	3.15774e-26	-0.414619	0.098	0.229	1.08478e-21	Patient2	Lesion1	T1VSN1	9.62282e-126	-0.811239	0.039	0.434	3.30573e-121	Patient2	Lesion2	T2VSN2
MME	5.12465e-292	-1.34139	0.059	0.591	1.76047e-287	Patient3	Lesion1	T1VSN1	0	-1.18873	0.14	0.661	0	Patient3	Lesion2	T2VSN2
MME	0	-1.10663	0.06	0.519	0	Patient4	Lesion1	T1VSN1	0	-1.00679	0.06	0.482	0	Patient4	Lesion2	T2VSN2
MME	0	-1.1887	0.074	0.654	0	Patient5	Lesion1	T1VSN1	2.36222e-167	-0.511907	0.058	0.398	8.11492e-163	Patient5	Lesion2	T2VSN2
MS4A6A	5.70453e-146	1.18296	0.844	0.707	1.95968e-141	Patient1	Lesion1	T1VSN1	1.56856e-233	0.846481	0.912	0.72	5.38847e-229	Patient1	Lesion2	T2VSN2
MS4A6A	6.88358e-71	0.757538	0.873	0.739	2.36471e-66	Patient2	Lesion1	T1VSN1	2.98363e-47	0.719079	0.78	0.736	1.02497e-42	Patient2	Lesion2	T2VSN2
MS4A6A	2.69491e-60	0.734943	0.797	0.679	9.25781e-56	Patient3	Lesion1	T1VSN1	2.14347e-140	0.815613	0.843	0.78	7.36347e-136	Patient3	Lesion2	T2VSN2
MS4A6A	0	1.20085	0.912	0.793	0	Patient4	Lesion1	T1VSN1	0	1.90723	0.762	0.424	0	Patient4	Lesion2	T2VSN2
MS4A6A	5.93712e-77	0.911957	0.766	0.797	2.03958e-72	Patient5	Lesion1	T1VSN1	6.52179e-12	0.664742	0.559	0.585	2.24043e-07	Patient5	Lesion2	T2VSN2
NPC2	1.48444e-26	0.432847	0.902	0.904	5.09951e-22	Patient1	Lesion1	T1VSN1	1.27547e-41	0.354861	0.947	0.928	4.38163e-37	Patient1	Lesion2	T2VSN2
NPC2	2.55114e-23	0.30964	0.929	0.903	8.76392e-19	Patient2	Lesion1	T1VSN1	1.86331e-13	0.359664	0.887	0.908	6.40103e-09	Patient2	Lesion2	T2VSN2
NPC2	1.28493e-55	0.464128	0.932	0.944	4.41413e-51	Patient3	Lesion1	T1VSN1	3.98717e-223	0.576748	0.948	0.966	1.36971e-218	Patient3	Lesion2	T2VSN2
NPC2	0	0.820059	0.957	0.882	0	Patient4	Lesion1	T1VSN1	0	1.18836	0.841	0.691	0	Patient4	Lesion2	T2VSN2
NPC2	2.21558e-214	0.854599	0.928	0.92	7.61119e-210	Patient5	Lesion1	T1VSN1	1.63067e-87	0.772602	0.748	0.747	5.60185e-83	Patient5	Lesion2	T2VSN2
OASL	3.32343e-115	-0.617568	0.116	0.49	1.1417e-110	Patient1	Lesion1	T1VSN1	4.19923e-201	-0.615465	0.097	0.431	1.44256e-196	Patient1	Lesion2	T2VSN2
OASL	2.91986e-37	-0.602801	0.156	0.325	1.00306e-32	Patient2	Lesion1	T1VSN1	3.63274e-102	-0.732586	0.082	0.445	1.24795e-97	Patient2	Lesion2	T2VSN2
OASL	1.58362e-196	-0.949629	0.102	0.525	5.44022e-192	Patient3	Lesion1	T1VSN1	0	-0.792706	0.16	0.573	0	Patient3	Lesion2	T2VSN2
OASL	0	-0.943258	0.094	0.557	0	Patient4	Lesion1	T1VSN1	6.29247e-273	-0.733052	0.088	0.404	2.16165e-268	Patient4	Lesion2	T2VSN2
OASL	0	-1.07022	0.112	0.649	0	Patient5	Lesion1	T1VSN1	2.21867e-154	-0.52445	0.071	0.383	7.6218e-150	Patient5	Lesion2	T2VSN2
PAK1	3.13414e-129	1.15547	0.535	0.219	1.07667e-124	Patient1	Lesion1	T1VSN1	5.16876e-85	0.672475	0.494	0.275	1.77562e-80	Patient1	Lesion2	T2VSN2
PAK1	4.24323e-23	0.36059	0.502	0.329	1.45768e-18	Patient2	Lesion1	T1VSN1	4.77085e-37	0.727642	0.464	0.293	1.63893e-32	Patient2	Lesion2	T2VSN2
PAK1	1.36959e-45	0.432117	0.546	0.334	4.70497e-41	Patient3	Lesion1	T1VSN1	1.87653e-48	0.400949	0.464	0.349	6.44645e-44	Patient3	Lesion2	T2VSN2
PAK1	1.60171e-88	0.308313	0.387	0.247	5.50235e-84	Patient4	Lesion1	T1VSN1	6.24336e-168	0.436379	0.4	0.183	2.14478e-163	Patient4	Lesion2	T2VSN2
PAK1	4.80651e-25	0.339189	0.398	0.287	1.65118e-20	Patient5	Lesion1	T1VSN1	1.50522e-47	0.535129	0.409	0.262	5.17088e-43	Patient5	Lesion2	T2VSN2
PDLIM1	4.18082e-293	-1.6406	0.092	0.703	1.43624e-288	Patient1	Lesion1	T1VSN1	0	-1.14995	0.119	0.607	0	Patient1	Lesion2	T2VSN2
PDLIM1	7.38473e-17	-0.493438	0.199	0.294	2.53688e-12	Patient2	Lesion1	T1VSN1	5.41167e-158	-1.14411	0.071	0.534	1.85907e-153	Patient2	Lesion2	T2VSN2
PDLIM1	0	-1.67182	0.208	0.739	0	Patient3	Lesion1	T1VSN1	0	-1.09607	0.336	0.812	0	Patient3	Lesion2	T2VSN2
PDLIM1	0	-1.68623	0.258	0.787	0	Patient4	Lesion1	T1VSN1	0	-1.40474	0.094	0.527	0	Patient4	Lesion2	T2VSN2
PDLIM1	0	-1.69132	0.157	0.78	0	Patient5	Lesion1	T1VSN1	2.79228e-260	-1.15471	0.061	0.48	9.59233e-256	Patient5	Lesion2	T2VSN2
PEA15	1.18702e-158	1.4991	0.714	0.44	4.07778e-154	Patient1	Lesion1	T1VSN1	4.72672e-139	0.9972	0.651	0.427	1.62377e-134	Patient1	Lesion2	T2VSN2
PEA15	2.03041e-108	1.05043	0.718	0.381	6.97505e-104	Patient2	Lesion1	T1VSN1	2.70314e-37	0.842818	0.566	0.454	9.28611e-33	Patient2	Lesion2	T2VSN2
PEA15	2.35772e-71	0.726066	0.684	0.481	8.09946e-67	Patient3	Lesion1	T1VSN1	1.34532e-155	0.776134	0.682	0.517	4.62159e-151	Patient3	Lesion2	T2VSN2
PEA15	6.56929e-168	0.720914	0.602	0.435	2.25675e-163	Patient4	Lesion1	T1VSN1	1.26992e-286	0.897994	0.524	0.257	4.36255e-282	Patient4	Lesion2	T2VSN2
PEA15	8.38737e-64	0.723313	0.56	0.409	2.88131e-59	Patient5	Lesion1	T1VSN1	1.34512e-48	0.789125	0.45	0.332	4.62088e-44	Patient5	Lesion2	T2VSN2
PHLDA3	1.5317e-145	-0.735001	0.086	0.502	5.26186e-141	Patient1	Lesion1	T1VSN1	0	-0.855711	0.066	0.509	0	Patient1	Lesion2	T2VSN2
PHLDA3	6.05505e-13	-0.30889	0.147	0.234	2.08009e-08	Patient2	Lesion1	T1VSN1	2.28757e-95	-0.624503	0.092	0.438	7.8585e-91	Patient2	Lesion2	T2VSN2
PHLDA3	2.96453e-145	-0.813108	0.224	0.578	1.01841e-140	Patient3	Lesion1	T1VSN1	0	-0.696691	0.295	0.679	0	Patient3	Lesion2	T2VSN2
PHLDA3	0	-0.818779	0.188	0.6	0	Patient4	Lesion1	T1VSN1	0	-0.83434	0.069	0.421	0	Patient4	Lesion2	T2VSN2
PHLDA3	1.68129e-265	-0.814207	0.176	0.636	5.77574e-261	Patient5	Lesion1	T1VSN1	8.37773e-137	-0.618055	0.096	0.385	2.878e-132	Patient5	Lesion2	T2VSN2
PILRA	6.49314e-93	-0.64431	0.512	0.822	2.23059e-88	Patient1	Lesion1	T1VSN1	8.84089e-79	-0.476696	0.701	0.825	3.03711e-74	Patient1	Lesion2	T2VSN2
PILRA	3.92737e-14	-0.30591	0.705	0.746	1.34917e-09	Patient2	Lesion1	T1VSN1	8.28855e-65	-0.5403	0.496	0.795	2.84737e-60	Patient2	Lesion2	T2VSN2
PILRA	4.94757e-65	-0.523708	0.699	0.844	1.69964e-60	Patient3	Lesion1	T1VSN1	1.08858e-216	-0.577891	0.785	0.93	3.73961e-212	Patient3	Lesion2	T2VSN2
PILRA	2.84304e-98	-0.402624	0.744	0.829	9.7667e-94	Patient4	Lesion1	T1VSN1	8.38034e-113	-0.563565	0.544	0.685	2.8789e-108	Patient4	Lesion2	T2VSN2
PILRA	3.43507e-226	-0.855748	0.626	0.887	1.18005e-221	Patient5	Lesion1	T1VSN1	4.09486e-89	-0.538621	0.491	0.713	1.40671e-84	Patient5	Lesion2	T2VSN2
PKIB	7.16702e-201	1.23715	0.372	0.031	2.46209e-196	Patient1	Lesion1	T1VSN1	9.58417e-101	0.851723	0.272	0.055	3.29245e-96	Patient1	Lesion2	T2VSN2
PKIB	8.88825e-58	0.749207	0.207	0.04	3.05338e-53	Patient2	Lesion1	T1VSN1	1.27424e-40	0.604114	0.224	0.069	4.37739e-36	Patient2	Lesion2	T2VSN2
PKIB	2.23138e-39	0.307731	0.2	0.064	7.66547e-35	Patient3	Lesion1	T1VSN1	9.46088e-86	0.522991	0.167	0.033	3.25009e-81	Patient3	Lesion2	T2VSN2
PKIB	1.38346e-197	0.469218	0.126	0.009	4.7526e-193	Patient4	Lesion1	T1VSN1	0	0.76169	0.225	0.009	0	Patient4	Lesion2	T2VSN2
PKIB	5.79804e-60	0.449623	0.132	0.02	1.9918e-55	Patient5	Lesion1	T1VSN1	5.51571e-91	0.511176	0.159	0.029	1.89481e-86	Patient5	Lesion2	T2VSN2
PLAU	2.77787e-53	0.620905	0.292	0.118	9.54282e-49	Patient1	Lesion1	T1VSN1	8.72177e-176	0.990689	0.557	0.243	2.99619e-171	Patient1	Lesion2	T2VSN2
PLAU	1.53884e-114	0.945941	0.499	0.157	5.28639e-110	Patient2	Lesion1	T1VSN1	6.15963e-34	0.81293	0.333	0.181	2.11602e-29	Patient2	Lesion2	T2VSN2
PLAU	3.86773e-24	0.477379	0.572	0.445	1.32868e-19	Patient3	Lesion1	T1VSN1	5.97237e-13	0.326484	0.487	0.465	2.05169e-08	Patient3	Lesion2	T2VSN2
PLAU	2.93996e-253	0.659462	0.48	0.248	1.00996e-248	Patient4	Lesion1	T1VSN1	8.61564e-108	0.732551	0.349	0.204	2.95973e-103	Patient4	Lesion2	T2VSN2
PLAU	6.94928e-66	0.774726	0.474	0.305	2.38729e-61	Patient5	Lesion1	T1VSN1	3.53521e-29	0.599934	0.316	0.222	1.21445e-24	Patient5	Lesion2	T2VSN2
PTGS1	4.87093e-107	0.612408	0.285	0.051	1.67331e-102	Patient1	Lesion1	T1VSN1	3.23981e-103	0.417364	0.34	0.097	1.11297e-98	Patient1	Lesion2	T2VSN2
PTGS1	3.10725e-65	0.383313	0.32	0.091	1.06744e-60	Patient2	Lesion1	T1VSN1	3.87373e-41	0.433259	0.24	0.08	1.33074e-36	Patient2	Lesion2	T2VSN2
PTGS1	5.80416e-88	0.341215	0.312	0.072	1.9939e-83	Patient3	Lesion1	T1VSN1	1.88023e-77	0.332193	0.236	0.088	6.45916e-73	Patient3	Lesion2	T2VSN2
PTGS1	0	0.50764	0.296	0.043	0	Patient4	Lesion1	T1VSN1	0	0.534922	0.278	0.046	0	Patient4	Lesion2	T2VSN2
PTGS1	7.09866e-80	0.290556	0.212	0.047	2.4386e-75	Patient5	Lesion1	T1VSN1	1.05441e-88	0.393225	0.24	0.075	3.62222e-84	Patient5	Lesion2	T2VSN2
RASSF4	1.08046e-104	0.883435	0.577	0.298	3.71171e-100	Patient1	Lesion1	T1VSN1	3.71676e-152	0.723256	0.63	0.342	1.27682e-147	Patient1	Lesion2	T2VSN2
RASSF4	2.25058e-84	0.662427	0.635	0.314	7.73142e-80	Patient2	Lesion1	T1VSN1	3.60601e-32	0.601183	0.466	0.3	1.23877e-27	Patient2	Lesion2	T2VSN2
RASSF4	2.92784e-45	0.408709	0.582	0.381	1.0058e-40	Patient3	Lesion1	T1VSN1	1.17036e-83	0.530567	0.573	0.444	4.02055e-79	Patient3	Lesion2	T2VSN2
RASSF4	0	0.820901	0.605	0.291	0	Patient4	Lesion1	T1VSN1	3.88513e-208	0.675559	0.422	0.199	1.33466e-203	Patient4	Lesion2	T2VSN2
RASSF4	4.31929e-53	0.548715	0.49	0.337	1.48381e-48	Patient5	Lesion1	T1VSN1	4.44636e-09	0.307656	0.365	0.326	0.000152746	Patient5	Lesion2	T2VSN2
RGS1	0	3.68756	0.896	0.417	0	Patient1	Lesion1	T1VSN1	3.20378e-151	1.09315	0.767	0.506	1.10059e-146	Patient1	Lesion2	T2VSN2
RGS1	1.23371e-87	0.854174	0.822	0.521	4.23815e-83	Patient2	Lesion1	T1VSN1	2.34796e-133	1.86861	0.797	0.516	8.06593e-129	Patient2	Lesion2	T2VSN2
RGS1	6.21816e-168	1.15075	0.792	0.393	2.13613e-163	Patient3	Lesion1	T1VSN1	0	1.97639	0.748	0.332	0	Patient3	Lesion2	T2VSN2
RGS1	0	2.81629	0.779	0.14	0	Patient4	Lesion1	T1VSN1	0	3.53965	0.792	0.199	0	Patient4	Lesion2	T2VSN2
RGS1	1.30379e-255	1.94616	0.773	0.441	4.47892e-251	Patient5	Lesion1	T1VSN1	8.41372e-280	2.31265	0.748	0.421	2.89037e-275	Patient5	Lesion2	T2VSN2
S100A4	3.69123e-217	-1.14654	0.925	0.983	1.26805e-212	Patient1	Lesion1	T1VSN1	7.47056e-92	-0.454638	0.962	0.968	2.56636e-87	Patient1	Lesion2	T2VSN2
S100A4	5.28921e-39	-0.508718	0.954	0.966	1.817e-34	Patient2	Lesion1	T1VSN1	4.75156e-130	-0.935916	0.914	0.979	1.6323e-125	Patient2	Lesion2	T2VSN2
S100A4	1.49566e-66	-0.549487	0.969	0.988	5.13803e-62	Patient3	Lesion1	T1VSN1	0	-0.606962	0.99	0.996	0	Patient3	Lesion2	T2VSN2
S100A4	0	-1.38934	0.975	0.991	0	Patient4	Lesion1	T1VSN1	0	-1.17185	0.878	0.951	0	Patient4	Lesion2	T2VSN2
S100A4	0	-1.52838	0.901	0.992	0	Patient5	Lesion1	T1VSN1	1.37014e-105	-0.572229	0.848	0.914	4.70683e-101	Patient5	Lesion2	T2VSN2
S100A6	0	-1.31967	0.905	0.984	0	Patient1	Lesion1	T1VSN1	1.68678e-110	-0.419049	0.977	0.961	5.79459e-106	Patient1	Lesion2	T2VSN2
S100A6	3.36099e-11	-0.260197	0.964	0.939	1.1546e-06	Patient2	Lesion1	T1VSN1	1.57619e-123	-0.898265	0.919	0.962	5.41468e-119	Patient2	Lesion2	T2VSN2
S100A6	2.73895e-104	-0.417794	0.981	0.984	9.4091e-100	Patient3	Lesion1	T1VSN1	1.87809e-186	-0.323962	0.992	0.996	6.45179e-182	Patient3	Lesion2	T2VSN2
S100A6	0	-0.962587	0.992	0.996	0	Patient4	Lesion1	T1VSN1	0	-1.11738	0.94	0.981	0	Patient4	Lesion2	T2VSN2
S100A6	1.25756e-267	-0.622836	0.979	0.993	4.32008e-263	Patient5	Lesion1	T1VSN1	2.60063e-108	-0.463632	0.876	0.929	8.93394e-104	Patient5	Lesion2	T2VSN2
S100B	4.01795e-99	1.38282	0.21	0.022	1.38029e-94	Patient1	Lesion1	T1VSN1	2.0773e-161	2.69794	0.333	0.043	7.13614e-157	Patient1	Lesion2	T2VSN2
S100B	1.70843e-103	2.29581	0.301	0.043	5.86895e-99	Patient2	Lesion1	T1VSN1	4.23739e-100	2.02877	0.292	0.042	1.45567e-95	Patient2	Lesion2	T2VSN2
S100B	4.26222e-58	1.07324	0.159	0.023	1.4642e-53	Patient3	Lesion1	T1VSN1	2.6012e-49	0.778055	0.097	0.019	8.93591e-45	Patient3	Lesion2	T2VSN2
S100B	1.17804e-235	1.10309	0.178	0.023	4.04693e-231	Patient4	Lesion1	T1VSN1	1.85204e-207	1.10166	0.168	0.023	6.36231e-203	Patient4	Lesion2	T2VSN2
S100B	3.29395e-109	1.79696	0.207	0.024	1.13157e-104	Patient5	Lesion1	T1VSN1	7.96144e-115	1.45869	0.18	0.028	2.73499e-110	Patient5	Lesion2	T2VSN2
SERPINA1	1.60725e-192	-1.07467	0.783	0.935	5.52138e-188	Patient1	Lesion1	T1VSN1	2.11159e-84	-0.559902	0.871	0.884	7.25395e-80	Patient1	Lesion2	T2VSN2
SERPINA1	6.91659e-41	-0.489228	0.837	0.894	2.37606e-36	Patient2	Lesion1	T1VSN1	7.57414e-72	-0.804356	0.854	0.888	2.60195e-67	Patient2	Lesion2	T2VSN2
SERPINA1	8.96319e-217	-1.04644	0.876	0.943	3.07912e-212	Patient3	Lesion1	T1VSN1	0	-1.11208	0.916	0.986	0	Patient3	Lesion2	T2VSN2
SERPINA1	0	-1.14201	0.864	0.952	0	Patient4	Lesion1	T1VSN1	0	-1.46137	0.706	0.898	0	Patient4	Lesion2	T2VSN2
SERPINA1	0	-1.73812	0.782	0.967	0	Patient5	Lesion1	T1VSN1	8.67606e-287	-1.23823	0.712	0.88	2.98049e-282	Patient5	Lesion2	T2VSN2
SERPING1	2.09876e-270	-2.49317	0.242	0.767	7.20988e-266	Patient1	Lesion1	T1VSN1	0	-2.57381	0.169	0.743	0	Patient1	Lesion2	T2VSN2
SERPING1	5.87793e-40	-1.29202	0.459	0.588	2.01925e-35	Patient2	Lesion1	T1VSN1	2.56051e-183	-2.3028	0.285	0.728	8.79612e-179	Patient2	Lesion2	T2VSN2
SERPING1	0	-2.63884	0.293	0.785	0	Patient3	Lesion1	T1VSN1	0	-2.56797	0.388	0.909	0	Patient3	Lesion2	T2VSN2
SERPING1	0	-1.5471	0.563	0.851	0	Patient4	Lesion1	T1VSN1	0	-2.34053	0.33	0.701	0	Patient4	Lesion2	T2VSN2
SERPING1	0	-2.83083	0.499	0.905	0	Patient5	Lesion1	T1VSN1	0	-2.51253	0.274	0.71	0	Patient5	Lesion2	T2VSN2
SIRPB1	4.90052e-102	-0.552521	0.152	0.508	1.68347e-97	Patient1	Lesion1	T1VSN1	2.40226e-67	-0.333767	0.266	0.497	8.25248e-63	Patient1	Lesion2	T2VSN2
SIRPB1	8.25686e-18	-0.348671	0.41	0.518	2.83648e-13	Patient2	Lesion1	T1VSN1	9.00846e-90	-0.683451	0.247	0.609	3.09468e-85	Patient2	Lesion2	T2VSN2
SIRPB1	6.63949e-74	-0.444577	0.186	0.437	2.28087e-69	Patient3	Lesion1	T1VSN1	1.56611e-210	-0.452476	0.239	0.551	5.38007e-206	Patient3	Lesion2	T2VSN2
SIRPB1	0	-0.91898	0.387	0.732	0	Patient4	Lesion1	T1VSN1	0	-0.994445	0.276	0.599	0	Patient4	Lesion2	T2VSN2
SIRPB1	9.21998e-215	-0.631912	0.138	0.548	3.16734e-210	Patient5	Lesion1	T1VSN1	4.78686e-75	-0.301594	0.136	0.355	1.64443e-70	Patient5	Lesion2	T2VSN2
SPN	2.00913e-123	-0.903107	0.302	0.691	6.90196e-119	Patient1	Lesion1	T1VSN1	1.32323e-75	-0.474033	0.389	0.607	4.5457e-71	Patient1	Lesion2	T2VSN2
SPN	2.06906e-07	-0.380922	0.358	0.4	0.00710784	Patient2	Lesion1	T1VSN1	6.32855e-42	-0.371525	0.249	0.51	2.17405e-37	Patient2	Lesion2	T2VSN2
SPN	9.90993e-79	-0.700782	0.393	0.619	3.40436e-74	Patient3	Lesion1	T1VSN1	1.75037e-110	-0.425168	0.406	0.638	6.01304e-106	Patient3	Lesion2	T2VSN2
SPN	1.00265e-142	-0.410862	0.396	0.604	3.44442e-138	Patient4	Lesion1	T1VSN1	9.79065e-158	-0.575425	0.213	0.446	3.36338e-153	Patient4	Lesion2	T2VSN2
SPN	1.02571e-88	-0.429602	0.31	0.59	3.52363e-84	Patient5	Lesion1	T1VSN1	3.59816e-40	-0.276373	0.231	0.397	1.23607e-35	Patient5	Lesion2	T2VSN2
SPP1	1.14061e-179	3.30044	0.267	0.004	3.91833e-175	Patient1	Lesion1	T1VSN1	7.28888e-184	3.22271	0.291	0.005	2.50395e-179	Patient1	Lesion2	T2VSN2
SPP1	7.9003e-92	2.54543	0.212	0.013	2.71399e-87	Patient2	Lesion1	T1VSN1	2.83917e-18	1.6555	0.07	0.014	9.75339e-14	Patient2	Lesion2	T2VSN2
SPP1	1.31027e-240	3.18208	0.399	0.008	4.50117e-236	Patient3	Lesion1	T1VSN1	0	4.33531	0.587	0.013	0	Patient3	Lesion2	T2VSN2
SPP1	0	2.91026	0.501	0.036	0	Patient4	Lesion1	T1VSN1	0	4.66551	0.735	0.04	0	Patient4	Lesion2	T2VSN2
SPP1	0	4.34003	0.579	0.008	0	Patient5	Lesion1	T1VSN1	0	5.01847	0.653	0.013	0	Patient5	Lesion2	T2VSN2
TAGLN2	9.72191e-280	-1.2685	0.775	0.945	3.33977e-275	Patient1	Lesion1	T1VSN1	8.74244e-159	-0.589195	0.883	0.935	3.00329e-154	Patient1	Lesion2	T2VSN2
TAGLN2	9.63029e-09	-0.316901	0.902	0.853	0.000330829	Patient2	Lesion1	T1VSN1	1.92013e-137	-0.951497	0.767	0.913	6.59621e-133	Patient2	Lesion2	T2VSN2
TAGLN2	4.241e-174	-0.753765	0.91	0.953	1.45691e-169	Patient3	Lesion1	T1VSN1	1.93457e-133	-0.353711	0.933	0.987	6.64583e-129	Patient3	Lesion2	T2VSN2
TAGLN2	0	-1.33932	0.913	0.975	0	Patient4	Lesion1	T1VSN1	0	-1.07314	0.841	0.954	0	Patient4	Lesion2	T2VSN2
TAGLN2	0	-1.17938	0.851	0.971	0	Patient5	Lesion1	T1VSN1	1.53154e-136	-0.505177	0.775	0.893	5.2613e-132	Patient5	Lesion2	T2VSN2
TCF7L2	8.4815e-98	-0.497512	0.181	0.57	2.91365e-93	Patient1	Lesion1	T1VSN1	3.31673e-40	-0.259764	0.382	0.581	1.1394e-35	Patient1	Lesion2	T2VSN2
TCF7L2	7.24029e-12	-0.349223	0.272	0.365	2.48726e-07	Patient2	Lesion1	T1VSN1	2.01652e-65	-0.451759	0.137	0.436	6.92736e-61	Patient2	Lesion2	T2VSN2
TCF7L2	1.67432e-150	-0.811915	0.251	0.618	5.75178e-146	Patient3	Lesion1	T1VSN1	6.7879e-296	-0.628801	0.29	0.667	2.33185e-291	Patient3	Lesion2	T2VSN2
TCF7L2	6.48144e-131	-0.342814	0.221	0.419	2.22657e-126	Patient4	Lesion1	T1VSN1	5.09273e-155	-0.396908	0.104	0.323	1.7495e-150	Patient4	Lesion2	T2VSN2
TCF7L2	1.70724e-190	-0.587737	0.156	0.543	5.86487e-186	Patient5	Lesion1	T1VSN1	2.09701e-74	-0.320096	0.122	0.331	7.20386e-70	Patient5	Lesion2	T2VSN2
TMEM176B	4.75146e-150	1.07979	0.581	0.188	1.63227e-145	Patient1	Lesion1	T1VSN1	0	1.70776	0.821	0.234	0	Patient1	Lesion2	T2VSN2
TMEM176B	5.66909e-66	0.779295	0.725	0.512	1.9475e-61	Patient2	Lesion1	T1VSN1	3.27592e-09	0.396677	0.471	0.414	0.000112538	Patient2	Lesion2	T2VSN2
TMEM176B	2.54281e-203	1.23086	0.708	0.251	8.73531e-199	Patient3	Lesion1	T1VSN1	0	1.18183	0.752	0.352	0	Patient3	Lesion2	T2VSN2
TMEM176B	0	1.22293	0.901	0.716	0	Patient4	Lesion1	T1VSN1	0	1.48814	0.678	0.315	0	Patient4	Lesion2	T2VSN2
TMEM176B	1.94851e-142	1.05879	0.671	0.424	6.69372e-138	Patient5	Lesion1	T1VSN1	9.32909e-08	0.257337	0.461	0.428	0.00320482	Patient5	Lesion2	T2VSN2
TREM1	4.48366e-102	-0.642816	0.566	0.844	1.54027e-97	Patient1	Lesion1	T1VSN1	1.72161e-84	-0.56414	0.65	0.761	5.91426e-80	Patient1	Lesion2	T2VSN2
TREM1	4.16475e-26	-0.645225	0.538	0.629	1.43072e-21	Patient2	Lesion1	T1VSN1	1.06708e-97	-1.04844	0.442	0.726	3.66572e-93	Patient2	Lesion2	T2VSN2
TREM1	1.47468e-94	-0.649244	0.565	0.758	5.06595e-90	Patient3	Lesion1	T1VSN1	3.38065e-235	-0.608119	0.655	0.88	1.16135e-230	Patient3	Lesion2	T2VSN2
TREM1	0	-1.22766	0.567	0.861	0	Patient4	Lesion1	T1VSN1	0	-1.68893	0.301	0.801	0	Patient4	Lesion2	T2VSN2
TREM1	0	-1.51922	0.453	0.853	0	Patient5	Lesion1	T1VSN1	2.82831e-208	-0.810745	0.392	0.764	9.71608e-204	Patient5	Lesion2	T2VSN2
ZFP36L1	3.7018e-67	0.787139	0.645	0.435	1.27168e-62	Patient1	Lesion1	T1VSN1	1.3969e-65	0.599609	0.575	0.398	4.79876e-61	Patient1	Lesion2	T2VSN2
ZFP36L1	8.14865e-18	0.271178	0.683	0.512	2.79931e-13	Patient2	Lesion1	T1VSN1	8.43869e-65	0.835329	0.654	0.416	2.89894e-60	Patient2	Lesion2	T2VSN2
ZFP36L1	7.27545e-88	0.679117	0.684	0.384	2.49934e-83	Patient3	Lesion1	T1VSN1	3.91455e-47	0.592283	0.521	0.432	1.34477e-42	Patient3	Lesion2	T2VSN2
ZFP36L1	0	0.610434	0.482	0.192	0	Patient4	Lesion1	T1VSN1	0	0.671228	0.572	0.227	0	Patient4	Lesion2	T2VSN2
ZFP36L1	2.17724e-160	1.00413	0.688	0.42	7.47948e-156	Patient5	Lesion1	T1VSN1	8.04406e-52	0.463017	0.56	0.406	2.76338e-47	Patient5	Lesion2	T2VSN2

## Sheet: Table S9
Table S9. Differentially Expressed Genes in Dendritic Cells from MPLC vs. SPLC, Related to Figure S5A.
gene	p_val	avg_log2FC	pct.1	pct.2	p_val_adj	cluster
HLA-DRB6	6.78691e-155	1.98523	0.641	0.205	2.33151e-150	MPLC_Tumor
SFTPC	7.6936e-35	1.95544	0.401	0.187	2.64298e-30	MPLC_Tumor
CCL17	6.41879e-77	1.72893	0.535	0.213	2.20505e-72	MPLC_Tumor
G0S2	2.65778e-29	1.69493	0.291	0.131	9.13028e-25	MPLC_Tumor
CXCL2	1.86874e-41	1.66914	0.368	0.16	6.41969e-37	MPLC_Tumor
HSPA1B	1.19387e-55	1.64652	0.581	0.4	4.10131e-51	MPLC_Tumor
CXCL8	1.85731e-57	1.59807	0.564	0.309	6.38041e-53	MPLC_Tumor
DNAJB1	1.59185e-62	1.58509	0.635	0.406	5.46849e-58	MPLC_Tumor
CCL3	3.611e-61	1.48805	0.674	0.428	1.24049e-56	MPLC_Tumor
AREG	7.38809e-68	1.46646	0.498	0.213	2.53803e-63	MPLC_Tumor
PLIN2	5.80446e-74	1.38138	0.733	0.478	1.99401e-69	MPLC_Tumor
RPL10P9	1.40338e-102	1.35302	0.365	0.034	4.82104e-98	MPLC_Tumor
CCL4	5.57047e-54	1.29899	0.62	0.346	1.91362e-49	MPLC_Tumor
MT-RNR2	1.44235e-190	1.29399	0.996	0.98	4.95492e-186	MPLC_Tumor
IL1B	2.35107e-54	1.29381	0.516	0.263	8.07664e-50	MPLC_Tumor
SGK1	2.75035e-124	1.26706	0.84	0.511	9.44829e-120	MPLC_Tumor
CCL3L1	1.46572e-43	1.22884	0.602	0.4	5.03519e-39	MPLC_Tumor
HSPA1A	4.27101e-39	1.21833	0.672	0.545	1.46722e-34	MPLC_Tumor
PPP1R15A	1.62231e-67	1.19269	0.715	0.506	5.57312e-63	MPLC_Tumor
NFKBIA	6.14465e-60	1.15284	0.901	0.77	2.11087e-55	MPLC_Tumor
SCGB1A1	1.37721e-10	1.09575	0.374	0.292	4.73113e-06	MPLC_Tumor
ZFAND5	8.06268e-74	1.04866	0.738	0.489	2.76977e-69	MPLC_Tumor
NR4A2	6.92386e-53	1.04629	0.508	0.268	2.37855e-48	MPLC_Tumor
NR4A3	1.43917e-60	1.04502	0.404	0.14	4.94397e-56	MPLC_Tumor
RGCC	4.83343e-60	1.02989	0.51	0.239	1.66043e-55	MPLC_Tumor
JUN	1.47038e-71	1.02071	0.914	0.791	5.05118e-67	MPLC_Tumor
CD83	1.49813e-66	0.983879	0.651	0.388	5.14652e-62	MPLC_Tumor
KLF4	3.76867e-82	0.973146	0.681	0.379	1.29465e-77	MPLC_Tumor
GADD45B	3.7956e-59	0.972573	0.719	0.504	1.3039e-54	MPLC_Tumor
TNFAIP3	1.15656e-49	0.969974	0.561	0.344	3.97313e-45	MPLC_Tumor
HBEGF	6.18279e-44	0.965245	0.355	0.142	2.12398e-39	MPLC_Tumor
LYZ	1.57569e-82	0.953059	0.889	0.602	5.41298e-78	MPLC_Tumor
EIF4A3	1.83421e-29	0.916732	0.526	0.377	6.30108e-25	MPLC_Tumor
MT2A	1.33378e-23	0.912413	0.534	0.362	4.58194e-19	MPLC_Tumor
INSIG1	9.02542e-35	0.910689	0.294	0.119	3.1005e-30	MPLC_Tumor
NLRP3	1.31364e-49	0.899085	0.408	0.182	4.51274e-45	MPLC_Tumor
HSP90AA1	2.06454e-34	0.857564	0.88	0.779	7.09231e-30	MPLC_Tumor
CEBPD	1.21404e-70	0.845873	0.861	0.646	4.1706e-66	MPLC_Tumor
ATF3	2.18692e-45	0.842344	0.635	0.407	7.51272e-41	MPLC_Tumor
NR4A1	3.78783e-62	0.824519	0.632	0.364	1.30123e-57	MPLC_Tumor
ZNF331	5.47384e-27	0.811885	0.315	0.16	1.88043e-22	MPLC_Tumor
MT-ND4L	6.27522e-87	0.791212	0.905	0.759	2.15573e-82	MPLC_Tumor
RGS2	2.8532e-41	0.786628	0.835	0.674	9.80158e-37	MPLC_Tumor
DUSP1	1.69818e-65	0.784133	0.919	0.784	5.83376e-61	MPLC_Tumor
CCL18	1.4741e-31	0.751814	0.269	0.101	5.06398e-27	MPLC_Tumor
RGS1	1.8681e-59	0.745534	0.932	0.806	6.4175e-55	MPLC_Tumor
IER3	6.02464e-38	0.739353	0.608	0.412	2.06965e-33	MPLC_Tumor
BTG1	3.44746e-37	0.738626	0.851	0.737	1.18431e-32	MPLC_Tumor
JUNB	2.8178e-52	0.713871	0.902	0.753	9.67999e-48	MPLC_Tumor
KLF6	3.19664e-50	0.713315	0.864	0.713	1.09814e-45	MPLC_Tumor
SRGN	6.15867e-68	0.709835	0.933	0.805	2.11569e-63	MPLC_Tumor
GLUL	2.38556e-60	0.704543	0.808	0.609	8.19511e-56	MPLC_Tumor
MRC1	4.57454e-49	0.694678	0.505	0.246	1.57149e-44	MPLC_Tumor
PLAUR	1.90331e-33	0.689861	0.524	0.335	6.53845e-29	MPLC_Tumor
PDE4B	1.78003e-36	0.686366	0.383	0.196	6.11494e-32	MPLC_Tumor
MTATP6P1	4.01124e-81	0.683791	0.911	0.756	1.37798e-76	MPLC_Tumor
REL	2.21533e-45	0.675344	0.512	0.298	7.61033e-41	MPLC_Tumor
BCL2A1	1.07544e-37	0.673386	0.592	0.384	3.69447e-33	MPLC_Tumor
GADD45G	6.32092e-18	0.655889	0.259	0.14	2.17142e-13	MPLC_Tumor
FOSB	1.21896e-45	0.651603	0.617	0.39	4.18749e-41	MPLC_Tumor
ZFP36	1.08661e-58	0.633331	0.913	0.782	3.73284e-54	MPLC_Tumor
CDKN1A	4.86444e-33	0.628956	0.575	0.387	1.67108e-28	MPLC_Tumor
TIPARP	1.42827e-36	0.6272	0.348	0.162	4.90653e-32	MPLC_Tumor
CREM	2.01411e-38	0.61669	0.337	0.144	6.91907e-34	MPLC_Tumor
ETS2	2.76756e-62	0.61624	0.699	0.409	9.50739e-58	MPLC_Tumor
FOS	8.16852e-44	0.603388	0.943	0.853	2.80613e-39	MPLC_Tumor
TRA2B	1.55789e-37	0.602605	0.608	0.415	5.35183e-33	MPLC_Tumor
FCGR2A	8.7126e-56	0.601443	0.724	0.469	2.99304e-51	MPLC_Tumor
ANXA1	2.73856e-36	0.599737	0.811	0.636	9.40777e-32	MPLC_Tumor
GPR183	2.34174e-46	0.595206	0.85	0.658	8.04457e-42	MPLC_Tumor
DUSP5	1.27751e-21	0.591692	0.385	0.24	4.38862e-17	MPLC_Tumor
EGR1	3.90365e-30	0.586191	0.646	0.455	1.34102e-25	MPLC_Tumor
SCGB3A1	1.63953e-10	0.585177	0.47	0.682	5.63228e-06	MPLC_Tumor
CXCR4	8.40786e-46	0.583299	0.789	0.556	2.88835e-41	MPLC_Tumor
VEGFA	4.58027e-20	0.577981	0.351	0.215	1.57346e-15	MPLC_Tumor
F13A1	6.83178e-42	0.572546	0.442	0.214	2.34692e-37	MPLC_Tumor
NAMPT	2.22102e-34	0.570907	0.447	0.251	7.62988e-30	MPLC_Tumor
KLF10	9.41119e-25	0.56593	0.423	0.273	3.23303e-20	MPLC_Tumor
BHLHE40	8.62982e-26	0.558754	0.625	0.463	2.9646e-21	MPLC_Tumor
PHACTR1	1.4255e-31	0.547732	0.337	0.161	4.89702e-27	MPLC_Tumor
SMAP2	1.11246e-39	0.545526	0.724	0.544	3.82165e-35	MPLC_Tumor
ATP2B1-AS1	3.54318e-29	0.540202	0.371	0.199	1.21719e-24	MPLC_Tumor
FILIP1L	3.16178e-31	0.539837	0.486	0.297	1.08617e-26	MPLC_Tumor
CLEC10A	2.29992e-31	0.537714	0.522	0.327	7.90091e-27	MPLC_Tumor
PLEK	2.14593e-21	0.533948	0.668	0.535	7.3719e-17	MPLC_Tumor
HLA-DQA2	5.60553e-29	0.53281	0.671	0.507	1.92567e-24	MPLC_Tumor
MAFF	1.46749e-27	0.526465	0.303	0.139	5.04126e-23	MPLC_Tumor
SYAP1	1.21775e-28	0.525343	0.419	0.252	4.18335e-24	MPLC_Tumor
VSIG4	6.18195e-25	0.523371	0.34	0.181	2.12369e-20	MPLC_Tumor
MCL1	2.97069e-42	0.518484	0.797	0.617	1.02052e-37	MPLC_Tumor
SAMSN1	4.0875e-24	0.518106	0.395	0.241	1.40418e-19	MPLC_Tumor
RIPK2	3.41649e-26	0.516058	0.414	0.25	1.17367e-21	MPLC_Tumor
ARL4A	7.46063e-26	0.508841	0.34	0.182	2.56295e-21	MPLC_Tumor
STK17B	1.37298e-35	0.501154	0.664	0.49	4.71659e-31	MPLC_Tumor
IGKC	1.02123e-190	-1.54159	0.554	0.911	3.50822e-186	SPLC_Tumor
CEACAM6	2.74486e-116	-1.0742	0.086	0.337	9.42942e-112	SPLC_Tumor
IGHA1	6.56743e-105	-1.23865	0.5	0.788	2.25611e-100	SPLC_Tumor
SFTPA2	2.00701e-101	-1.40146	0.208	0.488	6.89468e-97	SPLC_Tumor
GAPDH	1.46176e-91	-0.767525	0.952	0.944	5.02158e-87	SPLC_Tumor
IGHG3	1.30398e-72	-1.06353	0.151	0.379	4.47957e-68	SPLC_Tumor
HLA-B	4.1658e-67	-0.529683	0.934	0.929	1.43108e-62	SPLC_Tumor
FAM118A	2.56989e-63	-0.567925	0.095	0.278	8.82834e-59	SPLC_Tumor
IGLC2	7.68468e-63	-1.04458	0.37	0.622	2.63992e-58	SPLC_Tumor
IGHG4	4.33604e-52	-0.841217	0.212	0.419	1.48956e-47	SPLC_Tumor
IFI6	1.03153e-51	-1.19347	0.259	0.455	3.54363e-47	SPLC_Tumor
SPP1	1.11041e-51	-1.31032	0.335	0.546	3.81461e-47	SPLC_Tumor
SFTPA1	6.94686e-51	-0.952255	0.218	0.415	2.38646e-46	SPLC_Tumor
IFI27	8.01103e-49	-1.41659	0.213	0.409	2.75203e-44	SPLC_Tumor
IGHG1	1.44138e-47	-1.02871	0.235	0.432	4.95158e-43	SPLC_Tumor
HLA-A	8.4363e-41	-0.612453	0.859	0.851	2.89812e-36	SPLC_Tumor
XAF1	6.67545e-40	-0.918606	0.317	0.479	2.29322e-35	SPLC_Tumor
HIST1H1C	9.54996e-38	-0.822976	0.207	0.376	3.2807e-33	SPLC_Tumor
IFITM3	4.85591e-35	-1.00663	0.644	0.712	1.66815e-30	SPLC_Tumor
MUC1	2.31772e-33	-0.778436	0.134	0.269	7.96206e-29	SPLC_Tumor
STAT1	7.04334e-32	-0.789028	0.265	0.418	2.4196e-27	SPLC_Tumor
MX1	2.21504e-31	-0.757785	0.224	0.379	7.60933e-27	SPLC_Tumor
TNFSF10	3.7024e-30	-0.703631	0.216	0.368	1.27188e-25	SPLC_Tumor
PSME1	7.8723e-27	-0.559958	0.819	0.805	2.70437e-22	SPLC_Tumor
TACSTD2	1.15922e-26	-1.02656	0.222	0.36	3.98227e-22	SPLC_Tumor
IGLC3	1.09793e-25	-0.949767	0.188	0.324	3.7717e-21	SPLC_Tumor
SNHG5	2.54636e-25	-0.504596	0.564	0.676	8.74752e-21	SPLC_Tumor
C15orf48	7.94556e-25	-0.816554	0.416	0.532	2.72954e-20	SPLC_Tumor
ISG15	2.81851e-22	-1.01301	0.286	0.411	9.68244e-18	SPLC_Tumor
LY6E	8.12426e-22	-0.912576	0.373	0.481	2.79093e-17	SPLC_Tumor
SCGB3A2	2.16629e-20	-0.778005	0.457	0.58	7.44185e-16	SPLC_Tumor
IRF7	2.19965e-20	-0.923851	0.215	0.335	7.55644e-16	SPLC_Tumor
HSP90B1	2.79081e-20	-0.568539	0.745	0.749	9.58726e-16	SPLC_Tumor
WFDC2	1.58768e-19	-0.624452	0.175	0.284	5.45415e-15	SPLC_Tumor
IGHM	3.22421e-19	-0.69281	0.207	0.33	1.10761e-14	SPLC_Tumor
LTB	3.70258e-17	-0.942628	0.442	0.525	1.27195e-12	SPLC_Tumor
PRDX1	1.09424e-16	-0.51809	0.689	0.713	3.75906e-12	SPLC_Tumor
IFITM2	2.12554e-16	-0.627389	0.466	0.548	7.30187e-12	SPLC_Tumor
PGK1	7.78123e-16	-0.50826	0.648	0.674	2.67309e-11	SPLC_Tumor
HLA-DRB5	9.5471e-15	-1.52067	0.487	0.498	3.27972e-10	SPLC_Tumor
TIMP1	1.06924e-14	-0.610636	0.48	0.553	3.67316e-10	SPLC_Tumor
CD1A	2.54017e-13	-0.951147	0.352	0.419	8.72625e-09	SPLC_Tumor
CALR	1.35407e-12	-0.553596	0.701	0.705	4.65164e-08	SPLC_Tumor
RNASE1	2.64121e-12	-0.77354	0.394	0.466	9.07336e-08	SPLC_Tumor
SERPINF1	3.6845e-12	-0.706274	0.442	0.493	1.26574e-07	SPLC_Tumor
FCGBP	4.11125e-11	-0.575732	0.198	0.281	1.41234e-06	SPLC_Tumor
PGC	1.18591e-09	-0.706623	0.198	0.263	4.07396e-05	SPLC_Tumor
CD207	6.60474e-09	-0.614838	0.303	0.373	0.000226893	SPLC_Tumor

## Sheet: Table S10
Table S10. Differentially expressed genes upregulated in CD1C+ cDC2 cells from MPLC tumor tissues compared to those from SPLC tumor tissues.
gene	p_val	avg_log2FC	pct.1	pct.2	p_val_adj
HLA-DRB6	1.81e-136	1.99521	0.641	0.209	6.2e-132
CCL17	6.75e-72	1.75198	0.557	0.226	2.32e-67
CXCL2	3.18e-35	1.69407	0.373	0.171	1.09e-30
G0S2	1.61e-25	1.67193	0.304	0.144	5.54e-21
HSPA1B	3.91e-49	1.62693	0.587	0.412	1.34e-44
DNAJB1	1.02e-55	1.53624	0.649	0.421	3.51e-51
AREG	3.76e-66	1.52941	0.505	0.204	1.29e-61
CXCL8	2.02e-48	1.52774	0.587	0.345	6.95e-44
CCL3	1.21e-54	1.4652	0.696	0.457	4.17e-50
PLIN2	1.79e-64	1.35023	0.759	0.52	6.14e-60
RPL10P9	5.68e-92	1.3494	0.363	0.029	1.95e-87
PPP1R15A	1.37e-70	1.28205	0.711	0.47	4.69e-66
MT-RNR2	2.03e-163	1.26341	0.996	0.978	6.98e-159
CCL4	2.08e-45	1.26277	0.626	0.36	7.15e-41
IL1B	4.13e-45	1.21601	0.541	0.3	1.42e-40
RGCC	7.81e-62	1.19567	0.505	0.218	2.68e-57
SGK1	2.87e-107	1.19551	0.864	0.557	9.85e-103
HSPA1A	4.69e-33	1.18014	0.679	0.564	1.61e-28
NFKBIA	3.1e-56	1.15546	0.902	0.765	1.06e-51
CCL3L1	2.28e-36	1.14106	0.63	0.439	7.84e-32
NR4A3	3.65e-54	1.05137	0.413	0.148	1.26e-49
JUN	1.45e-64	1.02337	0.915	0.792	4.97e-60
NR4A2	1.14e-46	1.01336	0.521	0.282	3.91e-42
ZFAND5	1.1e-62	1.00752	0.753	0.513	3.78e-58
SCGB1A1	1.14e-08	1.00024	0.37	0.291	0.000390926
NR4A2	1.13778e-46	1.01336	0.521	0.282	3.90861e-42
ZFAND5	1.10092e-62	1.00752	0.753	0.513	3.78199e-58
SCGB1A1	1.13797e-08	1.00024	0.37	0.291	0.000390926
EIF4A3	7.99598e-33	0.996477	0.524	0.354	2.74686e-28
TNFAIP3	3.36233e-46	0.967289	0.575	0.351	1.15506e-41
CD83	1.58019e-56	0.950557	0.658	0.4	5.42842e-52
GADD45B	9.68841e-50	0.940676	0.722	0.515	3.32826e-45
KLF4	9.00756e-71	0.936787	0.69	0.395	3.09437e-66
HBEGF	1.54618e-37	0.934944	0.372	0.161	5.31158e-33
INSIG1	2.1465e-31	0.916338	0.301	0.121	7.37389e-27
LYZ	1.68357e-70	0.915425	0.898	0.614	5.78358e-66
NLRP3	1.2584e-43	0.898032	0.423	0.198	4.32299e-39
MT2A	2.13091e-18	0.859279	0.544	0.384	7.32032e-14
ATF3	3.68641e-41	0.837436	0.651	0.423	1.26639e-36
HSP90AA1	3.31437e-31	0.824414	0.883	0.772	1.13859e-26
ZNF331	2.6974e-24	0.810212	0.322	0.164	9.26636e-20
RGS2	1.26643e-36	0.800193	0.844	0.691	4.35057e-32
DUSP5	1.58476e-27	0.789858	0.374	0.201	5.44412e-23
MT-ND4L	1.89583e-77	0.787568	0.908	0.752	6.51275e-73
NR4A1	1.62343e-53	0.778997	0.637	0.366	5.57696e-49
CEBPD	3.58899e-57	0.76515	0.888	0.701	1.23293e-52
CCL18	1.85042e-29	0.761706	0.273	0.099	6.35676e-25
GPR183	4.81927e-54	0.760223	0.858	0.646	1.65556e-49
KLF6	8.02596e-49	0.758798	0.864	0.71	2.75716e-44
DUSP1	2.619e-55	0.75138	0.923	0.787	8.99704e-51
PLEK	4.41265e-34	0.749701	0.659	0.486	1.51588e-29
CXCR4	3.1036e-55	0.744043	0.791	0.535	1.06618e-50
JUNB	1.78449e-49	0.734135	0.902	0.744	6.13025e-45
RGS1	2.78896e-54	0.734027	0.937	0.813	9.5809e-50
PDE4B	5.01528e-33	0.71121	0.382	0.193	1.7229e-28
BTG1	2.55574e-31	0.710171	0.858	0.745	8.77974e-27
ZFP36	8.54022e-62	0.707319	0.911	0.769	2.93382e-57
SRGN	1.37336e-60	0.704508	0.934	0.793	4.71792e-56
GADD45G	5.18271e-19	0.704201	0.269	0.137	1.78042e-14
GLUL	2.52462e-55	0.697882	0.825	0.628	8.67282e-51
BCL2A1	1.40753e-35	0.694241	0.604	0.388	4.8353e-31
REL	1.4876e-42	0.690418	0.526	0.307	5.11036e-38
MTATP6P1	4.27825e-73	0.689389	0.913	0.745	1.46971e-68
IER3	8.85841e-31	0.684382	0.635	0.455	3.04313e-26
HCAR2	1.57631e-26	0.684216	0.258	0.1	5.41509e-22
MRC1	8.16836e-42	0.659913	0.526	0.273	2.80608e-37
PLAUR	9.50406e-28	0.658017	0.54	0.359	3.26493e-23
FOSB	2.3693e-44	0.650206	0.628	0.386	8.13925e-40
TIPARP	1.10777e-33	0.628722	0.363	0.171	3.80551e-29
CDKN1A	8.04242e-31	0.626954	0.584	0.388	2.76281e-26
TRA2B	7.97219e-36	0.61778	0.615	0.408	2.73869e-31
KLF10	2.54496e-25	0.613365	0.431	0.267	8.74272e-21
CREM	6.42202e-33	0.586634	0.341	0.15	2.20616e-28
FOS	6.14083e-39	0.585747	0.945	0.848	2.10956e-34
YPEL5	2.79652e-26	0.581969	0.564	0.401	9.60689e-22
NAMPT	2.9168e-31	0.577969	0.461	0.263	1.00201e-26
ETS2	1.0363e-50	0.570533	0.73	0.456	3.56002e-46
EGR1	3.28718e-26	0.566187	0.658	0.468	1.12925e-21
PHACTR1	3.08648e-29	0.560297	0.342	0.162	1.0603e-24
VEGFA	7.81521e-17	0.555344	0.374	0.242	2.68476e-12
BHLHE40	4.74389e-23	0.551083	0.63	0.462	1.62967e-18
F13A1	2.66387e-38	0.549601	0.465	0.228	9.15121e-34
ATP2B1-AS1	1.69055e-25	0.539559	0.382	0.212	5.80753e-21
CITED2	4.40736e-16	0.535373	0.605	0.468	1.51406e-11
FCGR2A	1.15803e-45	0.533992	0.77	0.535	3.97819e-41
MCL1	4.35918e-40	0.532298	0.796	0.605	1.49751e-35
SYAP1	3.6589e-26	0.527547	0.422	0.253	1.25694e-21
SMAP2	1.44693e-34	0.522023	0.738	0.558	4.97065e-30
MEF2C	4.73298e-37	0.519959	0.633	0.415	1.62592e-32
ANXA1	4.74031e-24	0.516834	0.828	0.689	1.62844e-19
VSIG4	6.82651e-21	0.510092	0.351	0.195	2.34511e-16
ACSL3	3.47665e-23	0.504676	0.366	0.213	1.19433e-18
MAFF	1.17161e-22	0.502699	0.315	0.155	4.02482e-18

[truncated: 6 more sheets: Table S11, Table S12, Table S13, Table S14, Table S15, Table S16]
